# Supplementary material for: Community composition of microbial microcosms follows simple assembly rules at evolutionary timescales
Source: Nat Commun. 2021 May 12;12:2891. doi: 10.1038/s41467-021-23247-0 (PMC8113234; doi:10.1038/s41467-021-23247-0)
Supplement: Supplementary file 4 — Supplementary Data 1 [file 41467_2021_23247_MOESM4_ESM.xlsx]

## Sheet: Sheet1
Species	Initial number of replicates	Contaminated replicates	Did not coexsist for ~70 generations
Ab	6	0	0
Ab_Fj	6	1	0
Ab_H79	3	0	0
Ab_IN72	9	0	0
Ea	6	0	0
Ea_H79	3	0	0
Ea_H82	6	0	0
Ea_H82_H97	3	0	0
Ea_H97	3	0	0
Ea_IN72	3	0	0
Ea_Pa	9	0	0
Ea_Pa_IN72	3	0	0
Ea_Pa_Pci	3	0	3
Ea_Pa_Pv	10	0	0
Ea_Pch	9	0	0
Ea_Pch_H79	3	0	0
Ea_Pch_H82	3	0	3
Ea_Pch_Pci	3	0	1
Ea_Pch_Pf	12	1	5
Ea_Pch_Pv	3	0	0
Ea_Pci	6	0	0
Ea_Pci_IN72	3	0	2
Ea_Pci_Pf	3	0	0
Ea_Pci_Pv	3	0	1
Ea_Pf	9	0	0
Ea_Pf_IN72	3	0	0
Ea_Pv	9	0	0
Ea_Pv_IN72	3	0	0
Ea_Pv_Pf	6	1	0
Fj	4	0	0
H77	4	0	0
H79	4	0	0
H79_Fj	6	0	0
H79_IN65	3	0	0
H79_IN72	3	0	0
H82	4	0	0
H82_H97	3	0	0
H97	4	0	0
IN63	6	0	0
IN65	4	0	0
IN65_IN72	6	0	3
IN72	6	0	0
Pa	6	0	0
Pa_Fj	3	0	2
Pa_IN63	9	0	0
Pa_Pci	3	0	0
Pa_Pci_Fj	3	0	0
Pa_Pci_IN72	3	0	0
Pa_Pci_Pv	3	0	0
Pa_Pv	9	0	0
Pa_Pv_IN72	3	0	2
Pch	6	0	0
Pch_Ab	3	1	0
Pch_Ab_H79	3	0	0
Pch_H79	3	1	0
Pch_H82	3	0	3
Pch_IN63	9	0	1
Pch_IN65	6	0	0
Pch_IN65_H79	3	3	0
Pch_Pci	9	2	0
Pch_Pci_IN63	10	0	1
Pch_Pci_IN65	3	0	0
Pch_Pci_Pf	3	0	0
Pch_Pci_Pv	3	0	0
Pch_Pf	9	0	0
Pch_Pf_Ab	3	0	0
Pch_Pf_Sm	9	0	0
Pch_Pv	3	0	3
Pch_Pv_Ab	3	0	0
Pch_Pv_IN65	3	0	0
Pch_Pv_Pf	3	0	0
Pch_Pv_Sm	3	0	0
Pch_Sm	18	0	0
Pch_Sm_Ab	3	0	0
Pch_Sm_H79	3	0	0
Pch_Sm_IN65	3	0	0
Pci	6	0	0
Pci_Fj	3	1	0
Pci_H77	3	0	0
Pci_IN63	9	0	0
Pci_IN65	3	1	0
Pci_IN65_IN72	3	0	3
Pci_IN72	3	0	0
Pci_Pf	3	0	0
Pci_Pf_IN72	3	0	0
Pci_Pv	3	0	3
Pci_Pv_H77	3	0	3
Pci_Pv_IN65	3	0	0
Pci_Pv_IN72	3	0	2
Pci_Pv_Pf	3	0	0
Pf	6	0	0
Pf_Ab	18	1	0
Pf_Ab_IN72	3	0	0
Pf_Fj	6	0	0
Pf_IN72	9	0	0
Pf_Sm	9	0	0
Pf_Sm_Ab	10	0	1
Pv	6	0	0
Pv_Ab	3	0	3
Pv_Ab_IN72	3	0	3
Pv_H77	3	0	1
Pv_IN65	3	0	3
Pv_IN65_IN72	3	0	3
Pv_IN72	3	0	3
Pv_Pf	6	0	0
Pv_Pf_Ab	3	0	0
Pv_Pf_IN72	3	0	3
Pv_Pf_Sm	3	0	0
Pv_Sm	3	0	0
Pv_Sm_Ab	3	1	0
Pv_Sm_IN65	3	0	0
Sm	6	0	0
Sm_Ab	3	0	0
Sm_Ab_H79	3	0	0
Sm_H79	3	0	0
Sm_H82	3	0	0
Sm_IN65	6	0	0
Sm_IN65_H79	3	0	0
