# Supplementary material for: Community composition of microbial microcosms follows simple assembly rules at evolutionary timescales
Source: Nat Commun. 2021 May 12;12:2891. doi: 10.1038/s41467-021-23247-0 (PMC8113234; doi:10.1038/s41467-021-23247-0)
Supplement: Supplementary file 5 — Supplementary Data 2 [file 41467_2021_23247_MOESM5_ESM.xlsx]

## Sheet: Sheet1
Species	Covevolved with	Evolutionary replicate ID
Ab	Ab_Fj	p5_B10
		p5_F2
	Ab_IN72	p8_A11
		p8_C11
		p8_E11
	Pf_Ab	p8_H10
		p8_H12
		p8_H2
		p8_H8
Ea	Ea_H79	p5_C3
	Ea_H82	p5_E5
	Ea_IN72	p5_A7
	Ea_Pa	p8_A1
		p8_E1
	Ea_Pch	p8_D2
		p8_F2
	Ea_Pf	p8_B4
		p8_F4
	Ea_Pv	p8_A3
		p8_C3
		p8_E3
H79	H79_Fj	p5_F6
		p5_H12
	H79_IN65	p5_H6
	H79_IN72	p5_H4
	Pch_H79	p5_H2
	Sm_H79	p5_B6
H82	Ea_H82	p5_C11
		p5_E5
	Pch_H82	p5_G1
	Sm_H82	p5_B2
IN63	Pa_IN63	p5_D12
		p5_D2
		p5_D6
	Pch_IN63	p8_F8
	Pci_IN63	p8_D12
		p8_F12
IN65	H79_IN65	p5_H6
	Pch_IN65	p5_E3
	Sm_IN65	p5_B4
IN72	Ab_IN72	p8_A11
		p8_C11
		p8_E11
	Ea_IN72	p5_A7
	H79_IN72	p5_H4
	IN65_IN72	p5_A11
		p5_F12
	Pci_IN72	p5_D4
	Pf_IN72	p8_D10
		p8_F10
Pa	Ea_Pa	p8_A1
		p8_C1
	Pa_IN63	p5_D12
		p5_D2
		p5_D6
	Pa_Pci	p5_C9
	Pa_Pv	p8_A5
		p8_C5
		p8_E5
Pch	Ea_Pch	p8_D2
		p8_F2
	Pch_Ab	p5_C1
	Pch_IN65	p5_E3
		p5_H10
	Pch_Pci	p8_D6
		p8_F6
	Pch_Pf	p8_A7
		p8_C7
		p8_E7
	Pch_Sm	p8_G1
		p8_G11
		p8_G3
		p8_G7
		p8_G9
Pci	Ea_Pci	p5_A1
	Pch_Pci	p8_D6
		p8_F6
	Pci_Fj	p5_A5
	Pci_H77	p5_G11
	Pci_IN63	p8_D12
		p8_F12
	Pci_IN65	p5_B8
	Pci_IN72	p5_D4
	Pci_Pf	p5_C7
Pf	Ea_Pf	p8_D4
		p8_F4
	Pch_Pf	p8_A7
		p8_C7
		p8_E7
	Pf_Ab	p8_H10
		p8_H12
		p8_H2
		p8_H4
		p8_H8
	Pf_Fj	p5_C5
		p5_E9
	Pf_IN72	p8_D10
		p8_F10
	Pf_Sm	p8_A9
		p8_C9
		p8_E9
	Pv_Pf	p5_A9
		p5_H8
Pv	Ea_Pv	p8_A3
		p8_E3
	Pa_Pv	p8_A5
		p8_E5
	Pch_Pv	p5_B12
	Pci_Pv	p5_G5
	Pv_Ab	p5_A3
	Pv_IN65	p5_E7
	Pv_IN72	p5_F10
	Pv_Pf	p5_A9
		p5_H8
	Pv_Sm	p5_E1
Sm	Pch_Sm	p8_G1
		p8_G11
		p8_G3
		p8_G7
		p8_G9
	Pf_Sm	p8_A9
		p8_C9
	Pv_Sm	p5_E1
	Sm_Ab	p5_F4
	Sm_H79	p5_B6
	Sm_IN65	p5_B4
