# Supplementary material for: Community composition of microbial microcosms follows simple assembly rules at evolutionary timescales
Source: Nat Commun. 2021 May 12;12:2891. doi: 10.1038/s41467-021-23247-0 (PMC8113234; doi:10.1038/s41467-021-23247-0)
Supplement: Supplementary file 7 — Source Data [file 41467_2021_23247_MOESM7_ESM.xlsx]

## Sheet: 2A
sample	Ea	Pa	Pch	Pci	Pf	Pv	total	Generation	ident
Pa_Pv	0	0.0625	0	0	0	0.9375	16	0	p6_A5
Ea_Pch	0.409836	0	0.590164	0	0	0	61	0	p6_B2
Pa_Pv	0	0.0625	0	0	0	0.9375	16	0	p6_C5
Ea_Pch	0.409836	0	0.590164	0	0	0	61	0	p6_D2
Pa_Pv	0	0.0625	0	0	0	0.9375	16	0	p6_E5
Ea_Pch	0.409836	0	0.590164	0	0	0	61	0	p6_F2
Pa_Pv	0	0.0625	0	0	0	0.9375	16	0	p7_A5
Ea_Pch	0.409836	0	0.590164	0	0	0	61	0	p7_B2
Pa_Pv	0	0.0625	0	0	0	0.9375	16	0	p7_C5
Ea_Pch	0.409836	0	0.590164	0	0	0	61	0	p7_D2
Pa_Pv	0	0.0625	0	0	0	0.9375	16	0	p7_E5
Ea_Pch	0.409836	0	0.590164	0	0	0	61	0	p7_F2
Pa_Pv	0	0.0625	0	0	0	0.9375	16	0	p8_A5
Ea_Pch	0.409836	0	0.590164	0	0	0	61	0	p8_B2
Pa_Pv	0	0.0625	0	0	0	0.9375	16	0	p8_C5
Ea_Pch	0.409836	0	0.590164	0	0	0	61	0	p8_D2
Pa_Pv	0	0.0625	0	0	0	0.9375	16	0	p8_E5
Ea_Pch	0.409836	0	0.590164	0	0	0	61	0	p8_F2
Pch_Pci_Pf	0	0	0.442857	0.471429	0.0857143	0	70	0	p9_D2
Pch_Pci_Pf	0	0	0.442857	0.471429	0.0857143	0	70	0	p10_D2
Pch_Pci_Pf	0	0	0.442857	0.471429	0.0857143	0	70	0	p11_D2
Ea_Pa_Pv	0.5625	0.0625	0	0	0	0.375	16	0	p12_A1
Ea_Pa_Pv	0.5625	0.0625	0	0	0	0.375	16	0	p12_B6
Ea_Pa_Pv	0.5625	0.0625	0	0	0	0.375	16	0	p12_C1
Ea_Pa_Pv	0.5625	0.0625	0	0	0	0.375	16	0	p12_D6
Ea_Pa_Pv	0.5625	0.0625	0	0	0	0.375	16	0	p12_E1
Ea_Pa_Pv	0.5625	0.0625	0	0	0	0.375	16	0	p12_E11
Ea_Pa_Pv	0.5625	0.0625	0	0	0	0.375	16	0	p12_F6
Ea_Pa_Pv	0.5625	0.0625	0	0	0	0.375	16	0	p12_G1
Ea_Pa_Pv	0.5625	0.0625	0	0	0	0.375	16	0	p12_H6
Ea_Pa_Pv	0.5625	0.0625	0	0	0	0.375	16	0	p12_H12
Pa_Pv	0	0.723577	0	0	0	0.276423	123	21	p6_A5
Ea_Pch	0.905063	0	0.0949367	0	0	0	158	21	p6_B2
Pa_Pv	0	0.842105	0	0	0	0.157895	133	21	p6_C5
Ea_Pch	0.874074	0	0.125926	0	0	0	135	21	p6_D2
Pa_Pv	0	0.567839	0	0	0	0.432161	199	21	p6_E5
Ea_Pch	0.792453	0	0.207547	0	0	0	159	21	p6_F2
Pa_Pv	0	0.593103	0	0	0	0.406897	145	21	p7_A5
Pa_Pv	0	0.734694	0	0	0	0.265306	98	21	p7_C5
Ea_Pch	0.850467	0	0.149533	0	0	0	214	21	p7_D2
Pa_Pv	0	0.559809	0	0	0	0.440191	209	21	p7_E5
Ea_Pch	0.865116	0	0.134884	0	0	0	215	21	p7_F2
Pa_Pv	0	0.757812	0	0	0	0.242188	128	21	p8_A5
Ea_Pch	0.81592	0	0.18408	0	0	0	201	21	p8_B2
Pa_Pv	0	0.736486	0	0	0	0.263514	148	21	p8_C5
Ea_Pch	0.884146	0	0.115854	0	0	0	164	21	p8_D2
Pa_Pv	0	0.747899	0	0	0	0.252101	238	21	p8_E5
Ea_Pch	0.762195	0	0.237805	0	0	0	164	21	p8_F2
Pch_Pci_Pf	0	0	0.0483871	0.784946	0.166667	0	186	21	p9_D2
Pch_Pci_Pf	0	0	0.03125	0.820312	0.148438	0	128	21	p10_D2
Pch_Pci_Pf	0	0	0.0142857	0.8	0.185714	0	140	21	p11_D2
Ea_Pa_Pv	0.65	0.172727	0	0	0	0.177273	220	21	p12_B6
Ea_Pa_Pv	0.893855	0.0335196	0	0	0	0.0726257	179	21	p12_C1
Ea_Pa_Pv	0.855615	0.0481283	0	0	0	0.0962567	187	21	p12_D6
Ea_Pa_Pv	0.765306	0.0357143	0	0	0	0.19898	196	21	p12_E1
Ea_Pa_Pv	0.708333	0.229167	0	0	0	0.0625	192	21	p12_E11
Ea_Pa_Pv	0.74	0.06	0	0	0	0.2	150	21	p12_F6
Ea_Pa_Pv	0.588235	0.352941	0	0	0	0.0588235	204	21	p12_G1
Ea_Pa_Pv	0.76087	0.11413	0	0	0	0.125	184	21	p12_H6
Ea_Pa_Pv	0.828729	0.0607735	0	0	0	0.110497	181	21	p12_H12
Pa_Pv	0	0.94636	0	0	0	0.0536398	261	52.5	p6_A5
Ea_Pch	0.794007	0	0.205993	0	0	0	267	52.5	p6_B2
Pa_Pv	0	0.912621	0	0	0	0.0873786	103	52.5	p6_C5
Ea_Pch	0.884848	0	0.115152	0	0	0	165	52.5	p6_D2
Pa_Pv	0	0.967742	0	0	0	0.0322581	279	52.5	p6_E5
Ea_Pch	0.898204	0	0.101796	0	0	0	167	52.5	p6_F2
Pa_Pv	0	0.938967	0	0	0	0.0610329	213	52.5	p7_A5
Ea_Pch	0.887701	0	0.112299	0	0	0	187	52.5	p7_B2
Pa_Pv	0	0.96587	0	0	0	0.0341297	293	52.5	p7_C5
Ea_Pch	0.852713	0	0.147287	0	0	0	129	52.5	p7_D2
Pa_Pv	0	0.946939	0	0	0	0.0530612	245	52.5	p7_E5
Ea_Pch	0.923469	0	0.0765306	0	0	0	196	52.5	p7_F2
Pa_Pv	0	0.941799	0	0	0	0.0582011	189	52.5	p8_A5
Ea_Pch	0.87291	0	0.12709	0	0	0	299	52.5	p8_B2
Pa_Pv	0	0.965517	0	0	0	0.0344828	232	52.5	p8_C5
Ea_Pch	0.895238	0	0.104762	0	0	0	210	52.5	p8_D2
Pa_Pv	0	0.96875	0	0	0	0.03125	192	52.5	p8_E5
Ea_Pch	0.921348	0	0.0786517	0	0	0	178	52.5	p8_F2
Pch_Pci_Pf	0	0	0.0265487	0.761062	0.212389	0	113	52.5	p9_D2
Pch_Pci_Pf	0	0	0.0825688	0.623853	0.293578	0	109	52.5	p10_D2
Pch_Pci_Pf	0	0	0.0359712	0.798561	0.165468	0	139	52.5	p11_D2
Ea_Pa_Pv	0.846561	0.0634921	0	0	0	0.0899471	189	52.5	p12_A1
Ea_Pa_Pv	0.7	0.295	0	0	0	0.005	200	52.5	p12_B6
Ea_Pa_Pv	0.879781	0.120219	0	0	0	0	183	52.5	p12_C1
Ea_Pa_Pv	0.63388	0.360656	0	0	0	0.00546448	183	52.5	p12_D6
Ea_Pa_Pv	0.769737	0.157895	0	0	0	0.0723684	152	52.5	p12_E1
Ea_Pa_Pv	0.773946	0.199234	0	0	0	0.0268199	261	52.5	p12_F6
Ea_Pa_Pv	0.60733	0.361257	0	0	0	0.0314136	191	52.5	p12_G1
Ea_Pa_Pv	0.695312	0.28125	0	0	0	0.0234375	128	52.5	p12_H6
Ea_Pa_Pv	0.777251	0.199052	0	0	0	0.0236967	211	52.5	p12_H12
Pa_Pv	0	0.962162	0	0	0	0.0378378	185	73.5	p6_A5
Ea_Pch	0.568493	0	0.431507	0	0	0	146	73.5	p6_B2
Pa_Pv	0	0.903846	0	0	0	0.0961538	208	73.5	p6_C5
Ea_Pch	0.788889	0	0.211111	0	0	0	180	73.5	p6_D2
Pa_Pv	0	0.965636	0	0	0	0.0343643	291	73.5	p6_E5
Ea_Pch	0.851064	0	0.148936	0	0	0	188	73.5	p6_F2
Pa_Pv	0	0.945607	0	0	0	0.0543933	239	73.5	p7_A5
Ea_Pch	0.882353	0	0.117647	0	0	0	170	73.5	p7_B2
Pa_Pv	0	0.966102	0	0	0	0.0338983	177	73.5	p7_C5
Ea_Pch	0.864286	0	0.135714	0	0	0	140	73.5	p7_D2
Pa_Pv	0	0.931677	0	0	0	0.068323	161	73.5	p7_E5
Ea_Pch	0.879668	0	0.120332	0	0	0	241	73.5	p7_F2
Pa_Pv	0	0.937931	0	0	0	0.062069	145	73.5	p8_A5
Ea_Pch	0.944828	0	0.0551724	0	0	0	145	73.5	p8_B2
Pa_Pv	0	0.990385	0	0	0	0.00961538	104	73.5	p8_C5
Ea_Pch	0.483051	0	0.516949	0	0	0	118	73.5	p8_D2
Pa_Pv	0	0.979798	0	0	0	0.020202	198	73.5	p8_E5
Ea_Pch	0.908257	0	0.0917431	0	0	0	109	73.5	p8_F2
Pch_Pci_Pf	0	0	0.047619	0.777778	0.174603	0	63	73.5	p9_D2
Pch_Pci_Pf	0	0	0.102273	0.590909	0.306818	0	88	73.5	p10_D2
Pch_Pci_Pf	0	0	0.0348837	0.767442	0.197674	0	86	73.5	p11_D2
Ea_Pa_Pv	0.829787	0.154255	0	0	0	0.0159574	188	73.5	p12_A1
Ea_Pa_Pv	0.753425	0.239726	0	0	0	0.00684932	146	73.5	p12_B6
Ea_Pa_Pv	0.774566	0.219653	0	0	0	0.00578035	173	73.5	p12_C1
Ea_Pa_Pv	0.73913	0.26087	0	0	0	0	184	73.5	p12_D6
Ea_Pa_Pv	0.770588	0.211765	0	0	0	0.0176471	170	73.5	p12_E1
Ea_Pa_Pv	0.655172	0.331034	0	0	0	0.0137931	145	73.5	p12_E11
Ea_Pa_Pv	0.631148	0.360656	0	0	0	0.00819672	122	73.5	p12_F6
Ea_Pa_Pv	0.745455	0.236364	0	0	0	0.0181818	165	73.5	p12_G1
Ea_Pa_Pv	0.779592	0.212245	0	0	0	0.00816327	245	73.5	p12_H6
Ea_Pa_Pv	0.7	0.272727	0	0	0	0.0272727	220	73.5	p12_H12
Pa_Pv	0	0.953846	0	0	0	0.0461538	130	105	p6_A5
Ea_Pch	0.69	0	0.31	0	0	0	100	105	p6_B2
Pa_Pv	0	1	0	0	0	0	151	105	p6_C5
Ea_Pch	0.875	0	0.125	0	0	0	56	105	p6_D2
Pa_Pv	0	0.931373	0	0	0	0.0686275	204	105	p6_E5
Pa_Pv	0	0.926174	0	0	0	0.0738255	149	105	p7_A5
Ea_Pch	0.79096	0	0.20904	0	0	0	177	105	p7_B2
Pa_Pv	0	0.960784	0	0	0	0.0392157	204	105	p7_C5
Ea_Pch	0.210526	0	0.789474	0	0	0	19	105	p7_D2
Pa_Pv	0	0.96648	0	0	0	0.0335196	179	105	p7_E5
Ea_Pch	0.930233	0	0.0697674	0	0	0	43	105	p7_F2
Pa_Pv	0	0.981928	0	0	0	0.0180723	166	105	p8_A5
Ea_Pch	0.858268	0	0.141732	0	0	0	127	105	p8_B2
Pa_Pv	0	0.95122	0	0	0	0.0487805	164	105	p8_C5
Ea_Pch	0.8867	0	0.1133	0	0	0	203	105	p8_D2
Pa_Pv	0	0.938547	0	0	0	0.0614525	179	105	p8_E5
Ea_Pch	0.9125	0	0.0875	0	0	0	160	105	p8_F2
Pch_Pci_Pf	0	0	0.0246914	0.753086	0.222222	0	81	105	p9_D2
Pch_Pci_Pf	0	0	0.1	0.475	0.425	0	80	105	p10_D2
Pch_Pci_Pf	0	0	0.0227273	0.643939	0.333333	0	132	105	p11_D2
Ea_Pa_Pv	0.5375	0.41875	0	0	0	0.04375	160	105	p12_A1
Ea_Pa_Pv	0.594118	0.382353	0	0	0	0.0235294	170	105	p12_B6
Ea_Pa_Pv	0.358209	0.621891	0	0	0	0.0199005	201	105	p12_C1
Ea_Pa_Pv	0.501961	0.486275	0	0	0	0.0117647	255	105	p12_D6
Ea_Pa_Pv	0.509202	0.417178	0	0	0	0.0736196	163	105	p12_E1
Ea_Pa_Pv	0.47644	0.52356	0	0	0	0	191	105	p12_E11
Ea_Pa_Pv	0.535714	0.464286	0	0	0	0	196	105	p12_F6
Ea_Pa_Pv	0.42654	0.56872	0	0	0	0.00473934	211	105	p12_G1
Ea_Pa_Pv	0.444444	0.555556	0	0	0	0	180	105	p12_H6
Ea_Pa_Pv	0.474576	0.514124	0	0	0	0.0112994	177	105	p12_H12
Pa_Pv	0	0.916031	0	0	0	0.0839695	262	147	p6_A5
Ea_Pch	0.338235	0	0.661765	0	0	0	68	147	p6_B2
Pa_Pv	0	0.927928	0	0	0	0.0720721	111	147	p7_C5
Ea_Pch	0.01	0	0.99	0	0	0	100	147	p7_D2
Pa_Pv	0	0.878205	0	0	0	0.121795	156	147	p8_A5
Ea_Pch	0.233871	0	0.766129	0	0	0	124	147	p8_B2
Pa_Pv	0	0.908571	0	0	0	0.0914286	175	147	p8_C5
Ea_Pch	0.626374	0	0.373626	0	0	0	91	147	p8_D2
Pa_Pv	0	0.93007	0	0	0	0.0699301	143	147	p8_E5
Ea_Pch	0.897059	0	0.102941	0	0	0	136	147	p8_F2
Pch_Pci_Pf	0	0	0.075	0.608333	0.316667	0	240	147	p10_D2
Ea_Pa_Pv	0.198347	0.793388	0	0	0	0.00826446	121	147	p12_C1
Ea_Pa_Pv	0.635514	0.364486	0	0	0	0	214	147	p12_D6
Ea_Pa_Pv	0.09375	0.84375	0	0	0	0.0625	64	147	p12_E1
Ea_Pa_Pv	0.166667	0.829365	0	0	0	0.00396825	252	147	p12_E11
Ea_Pa_Pv	0.47482	0.521583	0	0	0	0.00359712	278	147	p12_F6
Ea_Pa_Pv	0.203065	0.793103	0	0	0	0.00383142	261	147	p12_H6
Pa_Pv	0	0.963504	0	0	0	0.0364964	137	199.5	p6_A5
Ea_Pch	0.214286	0	0.785714	0	0	0	42	199.5	p6_B2
Pa_Pv	0	0.930556	0	0	0	0.0694444	72	199.5	p6_C5
Ea_Pch	0.480519	0	0.519481	0	0	0	77	199.5	p6_D2
Pa_Pv	0	0.940299	0	0	0	0.0597015	67	199.5	p6_E5
Ea_Pch	0.0149254	0	0.985075	0	0	0	67	199.5	p6_F2
Pa_Pv	0	0.944444	0	0	0	0.0555556	72	199.5	p7_A5
Ea_Pch	0.356164	0	0.643836	0	0	0	73	199.5	p7_B2
Pa_Pv	0	0.974026	0	0	0	0.025974	77	199.5	p7_C5
Ea_Pch	0.0357143	0	0.964286	0	0	0	28	199.5	p7_D2
Pa_Pv	0	0.971429	0	0	0	0.0285714	105	199.5	p7_E5
Ea_Pch	0.301887	0	0.698113	0	0	0	53	199.5	p7_F2
Pa_Pv	0	0.931624	0	0	0	0.0683761	234	199.5	p8_A5
Ea_Pch	0.208955	0	0.791045	0	0	0	67	199.5	p8_B2
Pa_Pv	0	0.956522	0	0	0	0.0434783	115	199.5	p8_C5
Ea_Pch	0.697674	0	0.302326	0	0	0	129	199.5	p8_D2
Pa_Pv	0	0.949153	0	0	0	0.0508475	118	199.5	p8_E5
Ea_Pch	0.848101	0	0.151899	0	0	0	79	199.5	p8_F2
Pch_Pci_Pf	0	0	0.0212766	0.579787	0.398936	0	188	199.5	p9_D2
Pch_Pci_Pf	0	0	0.0740741	0.623457	0.302469	0	162	199.5	p10_D2
Pch_Pci_Pf	0	0	0.0192308	0.673077	0.307692	0	208	199.5	p11_D2
Ea_Pa_Pv	0.0833333	0.916667	0	0	0	0	156	199.5	p12_A1
Ea_Pa_Pv	0.217391	0.782609	0	0	0	0	92	199.5	p12_B6
Ea_Pa_Pv	0.0163934	0.983607	0	0	0	0	122	199.5	p12_C1
Ea_Pa_Pv	0.382609	0.617391	0	0	0	0	115	199.5	p12_D6
Ea_Pa_Pv	0	0.954545	0	0	0	0.0454545	22	199.5	p12_E1
Ea_Pa_Pv	0.047619	0.947619	0	0	0	0.0047619	210	199.5	p12_E11
Ea_Pa_Pv	0.461538	0.538462	0	0	0	0	234	199.5	p12_F6
Ea_Pa_Pv	0.198113	0.754717	0	0	0	0.0471698	106	199.5	p12_G1
Ea_Pa_Pv	0.173669	0.823529	0	0	0	0.00280112	357	199.5	p12_H6
Ea_Pa_Pv	0.319728	0.680272	0	0	0	0	147	199.5	p12_H12
Pa_Pv	0	0.935065	0	0	0	0.0649351	77	315	p6_A5
Ea_Pch	0.107527	0	0.892473	0	0	0	93	315	p6_B2
Pa_Pv	0	0.976608	0	0	0	0.0233918	171	315	p6_C5
Ea_Pch	0.657143	0	0.342857	0	0	0	70	315	p6_D2
Pa_Pv	0	0.96	0	0	0	0.04	75	315	p6_E5
Ea_Pch	0.0701754	0	0.929825	0	0	0	57	315	p6_F2
Pa_Pv	0	0.913386	0	0	0	0.0866142	127	315	p7_A5
Ea_Pch	0.189873	0	0.810127	0	0	0	79	315	p7_B2
Pa_Pv	0	0.91358	0	0	0	0.0864198	162	315	p7_C5
Ea_Pch	0.0126582	0	0.987342	0	0	0	79	315	p7_D2
Pa_Pv	0	0.989796	0	0	0	0.0102041	196	315	p7_E5
Ea_Pch	0.157407	0	0.842593	0	0	0	108	315	p7_F2
Pa_Pv	0	0.909091	0	0	0	0.0909091	88	315	p8_A5
Ea_Pch	0.136364	0	0.863636	0	0	0	44	315	p8_B2
Pa_Pv	0	0.976471	0	0	0	0.0235294	85	315	p8_C5
Ea_Pch	0.64	0	0.36	0	0	0	75	315	p8_D2
Ea_Pch	0.736842	0	0.263158	0	0	0	76	315	p8_F2
Pch_Pci_Pf	0	0	0.0147059	0.647059	0.338235	0	68	315	p9_D2
Pch_Pci_Pf	0	0	0	0.528302	0.471698	0	106	315	p10_D2
Pch_Pci_Pf	0	0	0.0246914	0.641975	0.333333	0	81	315	p11_D2
Ea_Pa_Pv	0.0222222	0.955556	0	0	0	0.0222222	135	315	p12_A1
Ea_Pa_Pv	0.0718954	0.921569	0	0	0	0.00653595	153	315	p12_B6
Ea_Pa_Pv	0	0.978261	0	0	0	0.0217391	138	315	p12_C1
Ea_Pa_Pv	0.162963	0.696296	0	0	0	0.140741	135	315	p12_D6
Ea_Pa_Pv	0	0.991667	0	0	0	0.00833333	120	315	p12_E1
Ea_Pa_Pv	0.0126582	0.987342	0	0	0	0	158	315	p12_E11
Ea_Pa_Pv	0.193237	0.797101	0	0	0	0.00966184	207	315	p12_F6
Ea_Pa_Pv	0.00961538	0.980769	0	0	0	0.00961538	104	315	p12_G1
Ea_Pa_Pv	0.184874	0.815126	0	0	0	0	119	315	p12_H6
Ea_Pa_Pv	0.205128	0.794872	0	0	0	0	78	315	p12_H12
Pa_Pv	0	0.97931	0	0	0	0.0206897	145	399	p6_A5
Ea_Pch	0.188235	0	0.811765	0	0	0	85	399	p6_B2
Pa_Pv	0	0.993902	0	0	0	0.00609756	164	399	p6_C5
Ea_Pch	0.594595	0	0.405405	0	0	0	111	399	p6_D2
Pa_Pv	0	0.993103	0	0	0	0.00689655	145	399	p6_E5
Ea_Pch	0	0	1	0	0	0	22	399	p6_F2
Pa_Pv	0	0.95679	0	0	0	0.0432099	162	399	p7_A5
Ea_Pch	0.0722892	0	0.927711	0	0	0	83	399	p7_B2
Pa_Pv	0	0.939394	0	0	0	0.0606061	99	399	p7_C5
Ea_Pch	0	0	1	0	0	0	87	399	p7_D2
Pa_Pv	0	0.993289	0	0	0	0.00671141	149	399	p7_E5
Pa_Pv	0	0.974359	0	0	0	0.025641	156	399	p8_A5
Ea_Pch	0.188406	0	0.811594	0	0	0	69	399	p8_B2
Pa_Pv	0	0.986784	0	0	0	0.0132159	227	399	p8_C5
Ea_Pch	0.833333	0	0.166667	0	0	0	168	399	p8_D2
Pa_Pv	0	0.97561	0	0	0	0.0243902	82	399	p8_E5
Ea_Pch	0.770492	0	0.229508	0	0	0	61	399	p8_F2
Pch_Pci_Pf	0	0	0.0392157	0.637255	0.323529	0	102	399	p9_D2
Pch_Pci_Pf	0	0	0.0460526	0.710526	0.243421	0	152	399	p10_D2
Pch_Pci_Pf	0	0	0.0192308	0.653846	0.326923	0	104	399	p11_D2
Ea_Pa_Pv	0.0460829	0.907834	0	0	0	0.0460829	217	399	p12_A1
Ea_Pa_Pv	0.0636364	0.936364	0	0	0	0	110	399	p12_B6
Ea_Pa_Pv	0.00540541	0.983784	0	0	0	0.0108108	185	399	p12_C1
Ea_Pa_Pv	0.0898204	0.904192	0	0	0	0.00598802	167	399	p12_D6
Ea_Pa_Pv	0	0.98556	0	0	0	0.0144404	277	399	p12_E1
Ea_Pa_Pv	0	0.993865	0	0	0	0.00613497	163	399	p12_E11
Ea_Pa_Pv	0.0777778	0.911111	0	0	0	0.0111111	90	399	p12_F6
Ea_Pa_Pv	0.0352941	0.952941	0	0	0	0.0117647	170	399	p12_G1
Ea_Pa_Pv	0.1	0.89	0	0	0	0.01	100	399	p12_H6
Ea_Pa_Pv	0.132743	0.831858	0	0	0	0.0353982	113	399	p12_H12

## Sheet: 2B, S4A
sample	sample_kind	Generation	change
Ea_Pci	Pair	0
Pci_Fj	Pair	0
Ea_IN72	Pair	0
Pv_Pf	Pair	0
Sm_H82	Pair	0
Sm_IN65	Pair	0
Sm_H79	Pair	0
Pci_IN65	Pair	0
Ab_Fj	Pair	0
Pch_Ab	Pair	0
Ea_H79	Pair	0
Pf_Fj	Pair	0
Pci_Pf	Pair	0				Median		75 quantile		25 quantile
Pa_Pci	Pair	0			Generation	Pair	Trio	Pair	Trio	Pair	Trio
Ea_H82	Pair	0			0
Pa_IN63	Pair	0			21	0.342428	0.256645	0.526997	0.331145	0.155445	0.186139
Pci_IN72	Pair	0			52.5	0.0691166	0.094366	0.187787	0.172236	0.028493	0.058675
Pa_IN63	Pair	0			73.5	0.0446118	0.0866374	0.0959596	0.136665	0.0157364	0.0509574
H82_H97	Pair	0			105	0.056126	0.114292	0.14071	0.194496	0.0237848	0.0597677
Sm_IN65	Pair	0			147	0.0648373	0.148955	0.184576	0.246953	0.0228025	0.0651015
Pa_IN63	Pair	0			199.5	0.0651613	0.115385	0.161276	0.205758	0.0202716	0.0648581
Pv_Sm	Pair	0			315	0.0692482	0.0995615	0.163619	0.186099	0.0187009	0.0370995
Pch_IN65	Pair	0			399	0.0518484	0.0719864	0.13643	0.124952	0.00975869	0.0313115
Ea_H82	Pair	0
Pf_Fj	Pair	0
Ab_Fj	Pair	0
Sm_Ab	Pair	0
H79_Fj	Pair	0
Ab_H79	Pair	0
IN65_IN72	Pair	0
Pv_H77	Pair	0
Ea_H97	Pair	0
Ea_Pci	Pair	0
Pci_H77	Pair	0
Pch_H79	Pair	0
H79_IN72	Pair	0
H79_IN65	Pair	0
Pv_Pf	Pair	0
Pch_IN65	Pair	0
H79_Fj	Pair	0
Ea_Pci	Pair	0
Pci_Fj	Pair	0
Ea_IN72	Pair	0
Pv_Pf	Pair	0
IN65_IN72	Pair	0
Sm_H82	Pair	0
Sm_IN65	Pair	0
Sm_H79	Pair	0
Pci_IN65	Pair	0
Ab_Fj	Pair	0
Pch_Ab	Pair	0
Ea_H79	Pair	0
Pf_Fj	Pair	0
Pci_Pf	Pair	0
Pa_Pci	Pair	0
Ea_H82	Pair	0
Pa_IN63	Pair	0
Pci_IN72	Pair	0
Pa_IN63	Pair	0
H82_H97	Pair	0
Sm_IN65	Pair	0
Pa_IN63	Pair	0
Pv_Sm	Pair	0
Pch_IN65	Pair	0
Ea_H82	Pair	0
Pf_Fj	Pair	0
Ab_Fj	Pair	0
Sm_Ab	Pair	0
H79_Fj	Pair	0
Ab_H79	Pair	0
IN65_IN72	Pair	0
Pv_H77	Pair	0
Ea_H97	Pair	0
Ea_Pci	Pair	0
Pci_H77	Pair	0
Pch_H79	Pair	0
H79_IN72	Pair	0
H79_IN65	Pair	0
Pv_Pf	Pair	0
Pch_IN65	Pair	0
H79_Fj	Pair	0
Ea_Pci	Pair	0
Pci_Fj	Pair	0
Ea_IN72	Pair	0
Pv_Pf	Pair	0
Sm_H82	Pair	0
Sm_IN65	Pair	0
Sm_H79	Pair	0
Pci_IN65	Pair	0
Ab_Fj	Pair	0
Pch_Ab	Pair	0
Ea_H79	Pair	0
Pf_Fj	Pair	0
Pci_Pf	Pair	0
Pa_Pci	Pair	0
Ea_H82	Pair	0
Pa_IN63	Pair	0
Pci_IN72	Pair	0
Pa_IN63	Pair	0
H82_H97	Pair	0
Sm_IN65	Pair	0
Pa_IN63	Pair	0
Pv_Sm	Pair	0
Pch_IN65	Pair	0
Ea_H82	Pair	0
Pf_Fj	Pair	0
Ab_Fj	Pair	0
Sm_Ab	Pair	0
H79_Fj	Pair	0
Ab_H79	Pair	0
Ea_H97	Pair	0
Ea_Pci	Pair	0
Pci_H77	Pair	0
Pch_H79	Pair	0
H79_IN72	Pair	0
H79_IN65	Pair	0
Pv_Pf	Pair	0
Pch_IN65	Pair	0
H79_Fj	Pair	0
Ea_Pa	Pair	0
Ea_Pv	Pair	0
Pa_Pv	Pair	0
Pch_Pf	Pair	0
Pf_Sm	Pair	0
Ab_IN72	Pair	0
Ea_Pch	Pair	0
Ea_Pf	Pair	0
Pch_Pci	Pair	0
Pch_IN63	Pair	0
Pf_IN72	Pair	0
Pci_IN63	Pair	0
Ea_Pa	Pair	0
Ea_Pv	Pair	0
Pa_Pv	Pair	0
Pch_Pf	Pair	0
Pf_Sm	Pair	0
Ab_IN72	Pair	0
Ea_Pch	Pair	0
Ea_Pf	Pair	0
Pch_Pci	Pair	0
Pch_IN63	Pair	0
Pf_IN72	Pair	0
Pci_IN63	Pair	0
Ea_Pa	Pair	0
Ea_Pv	Pair	0
Pa_Pv	Pair	0
Pch_Pf	Pair	0
Pf_Sm	Pair	0
Ab_IN72	Pair	0
Ea_Pch	Pair	0
Ea_Pf	Pair	0
Pch_Pci	Pair	0
Pch_IN63	Pair	0
Pf_IN72	Pair	0
Pci_IN63	Pair	0
Pch_Sm	Pair	0
Pch_Sm	Pair	0
Pch_Sm	Pair	0
Pch_Sm	Pair	0
Pch_Sm	Pair	0
Pch_Sm	Pair	0
Pf_Ab	Pair	0
Pf_Ab	Pair	0
Pf_Ab	Pair	0
Pf_Ab	Pair	0
Pf_Ab	Pair	0
Pf_Ab	Pair	0
Ea_Pa	Pair	0
Ea_Pv	Pair	0
Pa_Pv	Pair	0
Pch_Pf	Pair	0
Pf_Sm	Pair	0
Ab_IN72	Pair	0
Ea_Pch	Pair	0
Ea_Pf	Pair	0
Pch_Pci	Pair	0
Pf_IN72	Pair	0
Pci_IN63	Pair	0
Ea_Pa	Pair	0
Ea_Pv	Pair	0
Pa_Pv	Pair	0
Pch_Pf	Pair	0
Pf_Sm	Pair	0
Ab_IN72	Pair	0
Ea_Pch	Pair	0
Ea_Pf	Pair	0
Pch_Pci	Pair	0
Pch_IN63	Pair	0
Pf_IN72	Pair	0
Pci_IN63	Pair	0
Ea_Pa	Pair	0
Ea_Pv	Pair	0
Pa_Pv	Pair	0
Pch_Pf	Pair	0
Pf_Sm	Pair	0
Ab_IN72	Pair	0
Ea_Pch	Pair	0
Ea_Pf	Pair	0
Pch_Pci	Pair	0
Pch_IN63	Pair	0
Pf_IN72	Pair	0
Pci_IN63	Pair	0
Pch_Sm	Pair	0
Pch_Sm	Pair	0
Pch_Sm	Pair	0
Pch_Sm	Pair	0
Pch_Sm	Pair	0
Pch_Sm	Pair	0
Pf_Ab	Pair	0
Pf_Ab	Pair	0
Pf_Ab	Pair	0
Pf_Ab	Pair	0
Pf_Ab	Pair	0
Pf_Ab	Pair	0
Ea_Pa	Pair	0
Ea_Pv	Pair	0
Pa_Pv	Pair	0
Pch_Pf	Pair	0
Pf_Sm	Pair	0
Ab_IN72	Pair	0
Ea_Pch	Pair	0
Ea_Pf	Pair	0
Pch_Pci	Pair	0
Pch_IN63	Pair	0
Pf_IN72	Pair	0
Pci_IN63	Pair	0
Ea_Pa	Pair	0
Ea_Pv	Pair	0
Pa_Pv	Pair	0
Pch_Pf	Pair	0
Pf_Sm	Pair	0
Ab_IN72	Pair	0
Ea_Pch	Pair	0
Ea_Pf	Pair	0
Pch_Pci	Pair	0
Pch_IN63	Pair	0
Pf_IN72	Pair	0
Pci_IN63	Pair	0
Ea_Pa	Pair	0
Ea_Pv	Pair	0
Pa_Pv	Pair	0
Pch_Pf	Pair	0
Pf_Sm	Pair	0
Ab_IN72	Pair	0
Ea_Pch	Pair	0
Ea_Pf	Pair	0
Pch_Pci	Pair	0
Pch_IN63	Pair	0
Pf_IN72	Pair	0
Pci_IN63	Pair	0
Pch_Sm	Pair	0
Pch_Sm	Pair	0
Pch_Sm	Pair	0
Pch_Sm	Pair	0
Pch_Sm	Pair	0
Pch_Sm	Pair	0
Pf_Ab	Pair	0
Pf_Ab	Pair	0
Pf_Ab	Pair	0
Pf_Ab	Pair	0
Pf_Ab	Pair	0
Pf_Ab	Pair	0
Ea_Pa_IN72	Trio	0
Ea_Pch_Pv	Trio	0
Ea_Pch_H79	Trio	0
Ea_Pci_Pf	Trio	0
Ea_Pv_IN72	Trio	0
Ea_Pv_Pf	Trio	0
Ea_Pci_Pv	Trio	0
Ea_Pf_IN72	Trio	0
Pch_Pci_Pv	Trio	0
Pch_Pci_IN65	Trio	0
Pch_Pv_Sm	Trio	0
Pch_Pv_IN65	Trio	0
Pch_Sm_Ab	Trio	0
Pch_Sm_H79	Trio	0
Pch_Pci_Pf	Trio	0
Pch_Pv_Pf	Trio	0
Pch_Pv_Ab	Trio	0
Pch_Pf_Ab	Trio	0
Pch_Sm_IN65	Trio	0
Pch_Ab_H79	Trio	0
Pci_Pv_Pf	Trio	0
Pa_Pci_IN72	Trio	0
Ea_H82_H97	Trio	0
Pci_Pf_IN72	Trio	0
Pci_Pv_IN65	Trio	0
Pa_Pci_Pv	Trio	0
Pa_Pci_Fj	Trio	0
Pch_IN65_H79	Trio	0
Pf_Ab_IN72	Trio	0
Ea_Pv_Pf	Trio	0
Pv_Pf_Ab	Trio	0
Pv_Sm_Ab	Trio	0
Sm_IN65_H79	Trio	0
Pv_Pf_Sm	Trio	0
Pv_Sm_IN65	Trio	0
Sm_Ab_H79	Trio	0
Ea_Pa_IN72	Trio	0
Ea_Pch_Pv	Trio	0
Ea_Pch_H79	Trio	0
Ea_Pci_Pf	Trio	0
Ea_Pv_IN72	Trio	0
Ea_Pv_Pf	Trio	0
Ea_Pch_Pci	Trio	0
Ea_Pf_IN72	Trio	0
Pch_Pci_Pv	Trio	0
Pch_Pci_IN65	Trio	0
Pch_Pv_Sm	Trio	0
Pch_Pv_IN65	Trio	0
Pch_Sm_Ab	Trio	0
Pch_Sm_H79	Trio	0
Pch_Pci_Pf	Trio	0
Pch_Pv_Pf	Trio	0
Pch_Pv_Ab	Trio	0
Pch_Pf_Ab	Trio	0
Pch_Sm_IN65	Trio	0
Pch_Ab_H79	Trio	0
Pci_Pv_Pf	Trio	0
Pa_Pci_IN72	Trio	0
Ea_H82_H97	Trio	0
Pci_Pf_IN72	Trio	0
Pci_Pv_IN65	Trio	0
Pa_Pci_Pv	Trio	0
Pa_Pci_Fj	Trio	0
Pch_IN65_H79	Trio	0
Pf_Ab_IN72	Trio	0
Ea_Pv_Pf	Trio	0
Pv_Pf_Ab	Trio	0
Pv_Sm_Ab	Trio	0
Pa_Pv_IN72	Trio	0
Sm_IN65_H79	Trio	0
Pv_Pf_Sm	Trio	0
Pv_Sm_IN65	Trio	0
Sm_Ab_H79	Trio	0
Ea_Pch_Pf	Trio	0
Ea_Pa_IN72	Trio	0
Ea_Pch_Pv	Trio	0
Ea_Pch_H79	Trio	0
Ea_Pci_Pf	Trio	0
Ea_Pv_IN72	Trio	0
Ea_Pv_Pf	Trio	0
Ea_Pch_Pci	Trio	0
Ea_Pci_Pv	Trio	0
Ea_Pf_IN72	Trio	0
Pch_Pci_Pv	Trio	0
Pch_Pci_IN65	Trio	0
Pch_Pv_Sm	Trio	0
Pch_Pv_IN65	Trio	0
Pch_Sm_Ab	Trio	0
Pch_Sm_H79	Trio	0
Pch_Pci_Pf	Trio	0
Pch_Pv_Pf	Trio	0
Pch_Pv_Ab	Trio	0
Pch_Pf_Ab	Trio	0
Pch_Sm_IN65	Trio	0
Pch_Ab_H79	Trio	0
Pci_Pv_Pf	Trio	0
Pci_Pv_IN72	Trio	0
Pa_Pci_IN72	Trio	0
Ea_H82_H97	Trio	0
Pci_Pf_IN72	Trio	0
Pci_Pv_IN65	Trio	0
Pa_Pci_Pv	Trio	0
Pa_Pci_Fj	Trio	0
Pch_IN65_H79	Trio	0
Pf_Ab_IN72	Trio	0
Ea_Pv_Pf	Trio	0
Pv_Pf_Ab	Trio	0
Pv_Sm_Ab	Trio	0
Sm_IN65_H79	Trio	0
Pv_Pf_Sm	Trio	0
Pv_Sm_IN65	Trio	0
Sm_Ab_H79	Trio	0
Ea_Pa_Pv	Trio	0
Pch_Pci_IN63	Trio	0
Pf_Sm_Ab	Trio	0
Ea_Pch_Pf	Trio	0
Pch_Pf_Sm	Trio	0
Ea_Pch_Pf	Trio	0
Pch_Pf_Sm	Trio	0
Ea_Pa_Pv	Trio	0
Pch_Pci_IN63	Trio	0
Pf_Sm_Ab	Trio	0
Pch_Pf_Sm	Trio	0
Ea_Pa_Pv	Trio	0
Pch_Pci_IN63	Trio	0
Pf_Sm_Ab	Trio	0
Ea_Pch_Pf	Trio	0
Pch_Pf_Sm	Trio	0
Pch_Pf_Sm	Trio	0
Ea_Pa_Pv	Trio	0
Pch_Pci_IN63	Trio	0
Pf_Sm_Ab	Trio	0
Ea_Pch_Pf	Trio	0
Ea_Pa_Pv	Trio	0
Pch_Pci_IN63	Trio	0
Pf_Sm_Ab	Trio	0
Pch_Pf_Sm	Trio	0
Ea_Pa_Pv	Trio	0
Ea_Pch_Pf	Trio	0
Pch_Pf_Sm	Trio	0
Ea_Pa_Pv	Trio	0
Pch_Pci_IN63	Trio	0
Pf_Sm_Ab	Trio	0
Pch_Pci_IN63	Trio	0
Ea_Pa_Pv	Trio	0
Pch_Pci_IN63	Trio	0
Pf_Sm_Ab	Trio	0
Pch_Pf_Sm	Trio	0
Pf_Sm_Ab	Trio	0
Ea_Pch_Pf	Trio	0
Pch_Pf_Sm	Trio	0
Ea_Pa_Pv	Trio	0
Pch_Pci_IN63	Trio	0
Pf_Sm_Ab	Trio	0
Ea_Pa_Pv	Trio	0
Ea_Pci	Pair	21	8.43882e-05
Pci_Fj	Pair	21	0.473063
Ea_IN72	Pair	21	0.193015
Pv_Pf	Pair	21	0.246345
Sm_H82	Pair	21	0.712809
Sm_H79	Pair	21	0.0384829
Pci_IN65	Pair	21	0.273571
Ab_Fj	Pair	21	0.154221
Pch_Ab	Pair	21	0.633333
Ea_H79	Pair	21	0.255536
Pf_Fj	Pair	21	0.705225
Pci_Pf	Pair	21	0.144296
Pa_Pci	Pair	21	0.0352622
Ea_H82	Pair	21	0.525795
Pa_IN63	Pair	21	0.427203
Pci_IN72	Pair	21	0.377778
Pa_IN63	Pair	21	0.41206
H82_H97	Pair	21	0.598563
Sm_IN65	Pair	21	0.186386
Pa_IN63	Pair	21	0.431217
Pv_Sm	Pair	21	0.554954
Pch_IN65	Pair	21	0.665065
Ea_H82	Pair	21	0.539394
Ab_Fj	Pair	21	0.27381
Sm_Ab	Pair	21	0.43926
H79_Fj	Pair	21	0.688776
IN65_IN72	Pair	21	0.97561
Pv_H77	Pair	21	0.76
Ea_H97	Pair	21	0.400278
Ea_Pci	Pair	21	0.145714
Pci_H77	Pair	21	0.653061
Pch_H79	Pair	21	0.47833
H79_IN72	Pair	21	0.333044
H79_IN65	Pair	21	0.210227
Pv_Pf	Pair	21	0.134995
Pch_IN65	Pair	21	0.594417
H79_Fj	Pair	21	0.696365
Ea_Pci	Pair	21	0.217419
Pci_Fj	Pair	21	0.435798
Ea_IN72	Pair	21	0.0335864
Pv_Pf	Pair	21	0.18863
IN65_IN72	Pair	21	0.97561
Sm_H82	Pair	21	0.731409
Sm_IN65	Pair	21	0.0767518
Pci_IN65	Pair	21	0.0417604
Ab_Fj	Pair	21	0.184524
Pch_Ab	Pair	21	0.633333
Ea_H79	Pair	21	0.0873631
Pf_Fj	Pair	21	0.658472
Pci_Pf	Pair	21	0.28056
Pa_Pci	Pair	21	0.0544218
Ea_H82	Pair	21	0.480645
Pa_IN63	Pair	21	0.430693
Pci_IN72	Pair	21	0.258716
Pa_IN63	Pair	21	0.418033
H82_H97	Pair	21	0.53073
Sm_IN65	Pair	21	0.0612483
Pa_IN63	Pair	21	0.438776
Pv_Sm	Pair	21	0.259804
Pch_IN65	Pair	21	0.499179
Ea_H82	Pair	21	0.463218
Pf_Fj	Pair	21	0.664186
Ab_Fj	Pair	21	0.14881
Sm_Ab	Pair	21	0.398927
H79_Fj	Pair	21	0.619048
Ab_H79	Pair	21	0.583333
IN65_IN72	Pair	21	0.97561
Pv_H77	Pair	21	0.76
Ea_H97	Pair	21	0.413801
Ea_Pci	Pair	21	0.155854
Pci_H77	Pair	21	0.653061
Pch_H79	Pair	21	0.180518
H79_IN72	Pair	21	0.481481
H79_IN65	Pair	21	0.167273
Pv_Pf	Pair	21	0.0979284
Pch_IN65	Pair	21	0.412547
H79_Fj	Pair	21	0.637363
Ea_Pci	Pair	21	0.0155556
Pci_Fj	Pair	21	0.415727
Ea_IN72	Pair	21	0.142952
Pv_Pf	Pair	21	0.120635
Sm_H82	Pair	21	0.741935
Sm_IN65	Pair	21	0.0047175
Sm_H79	Pair	21	0.0797872
Pci_IN65	Pair	21	0.162546
Ab_Fj	Pair	21	0.267857
Pch_Ab	Pair	21	0.602083
Ea_H79	Pair	21	0.0335648
Pf_Fj	Pair	21	0.641622
Pci_Pf	Pair	21	0.348438
Pa_Pci	Pair	21	0.0595238
Ea_H82	Pair	21	0.536516
Pa_IN63	Pair	21	0.462025
Pci_IN72	Pair	21	0.186957
Pa_IN63	Pair	21	0.481595
H82_H97	Pair	21	0.540822
Sm_IN65	Pair	21	0.0154173
Pa_IN63	Pair	21	0.423077
Pv_Sm	Pair	21	0.197619
Pch_IN65	Pair	21	0.405172
Ea_H82	Pair	21	0.509898
Pf_Fj	Pair	21	0.315615
Ab_Fj	Pair	21	0.182143
Sm_Ab	Pair	21	0.358831
H79_Fj	Pair	21	0.661188
Ab_H79	Pair	21	0.833333
Ea_H97	Pair	21	0.390645
Ea_Pci	Pair	21	0.09
Pci_H77	Pair	21	0.653061
Pch_H79	Pair	21	0.300855
H79_IN72	Pair	21	0.470246
H79_IN65	Pair	21	0.0585611
Pv_Pf	Pair	21	0.18638
Pch_IN65	Pair	21	0.532792
H79_Fj	Pair	21	0.656315
Ea_Pa	Pair	21	0.154159
Ea_Pv	Pair	21	0.638752
Pa_Pv	Pair	21	0.661077
Pch_Pf	Pair	21	0.286142
Pf_Sm	Pair	21	0.443338
Ab_IN72	Pair	21	0.494961
Ea_Pch	Pair	21	0.495227
Ea_Pf	Pair	21	0.0652338
Pch_Pci	Pair	21	0.434573
Pch_IN63	Pair	21	0.332844
Pf_IN72	Pair	21	0.231136
Pci_IN63	Pair	21	0.0400421
Ea_Pa	Pair	21	0.142857
Ea_Pv	Pair	21	0.65444
Pa_Pv	Pair	21	0.779605
Pch_Pf	Pair	21	0.204167
Pf_Sm	Pair	21	0.303319
Ab_IN72	Pair	21	0.508475
Ea_Pch	Pair	21	0.464238
Ea_Pf	Pair	21	0.0732519
Pch_Pci	Pair	21	0.469173
Pch_IN63	Pair	21	0.462528
Pf_IN72	Pair	21	0.176374
Pci_IN63	Pair	21	0.109502
Ea_Pa	Pair	21	0.322154
Ea_Pv	Pair	21	0.787375
Pa_Pv	Pair	21	0.505339
Pch_Pf	Pair	21	0.0717949
Pf_Sm	Pair	21	0.250812
Ab_IN72	Pair	21	0.508475
Ea_Pch	Pair	21	0.382617
Ea_Pf	Pair	21	0.0158033
Pch_Pci	Pair	21	0.140736
Pch_IN63	Pair	21	0.2841
Pf_IN72	Pair	21	0.163462
Pci_IN63	Pair	21	0.0461538
Pch_Sm	Pair	21	0.14192
Pch_Sm	Pair	21	0.130295
Pch_Sm	Pair	21	0.0893858
Pch_Sm	Pair	21	0.0913339
Pch_Sm	Pair	21	0.0880401
Pch_Sm	Pair	21	0.226958
Pf_Ab	Pair	21	0.738655
Pf_Ab	Pair	21	0.738655
Pf_Ab	Pair	21	0.788908
Pf_Ab	Pair	21	0.792753
Pf_Ab	Pair	21	0.765911
Pf_Ab	Pair	21	0.790827
Ea_Pa	Pair	21	0.221682
Ea_Pv	Pair	21	0.706349
Pa_Pv	Pair	21	0.530603
Pch_Pf	Pair	21	0.152381
Pf_Sm	Pair	21	0.162148
Ab_IN72	Pair	21	0.426122
Ea_Pf	Pair	21	0.12925
Pch_Pci	Pair	21	0.423752
Pf_IN72	Pair	21	0.269231
Pci_IN63	Pair	21	0.0512821
Ea_Pa	Pair	21	0.15331
Ea_Pv	Pair	21	0.615385
Pa_Pv	Pair	21	0.672194
Pch_Pf	Pair	21	0.144444
Pf_Sm	Pair	21	0.260707
Ab_IN72	Pair	21	0.455141
Ea_Pch	Pair	21	0.440631
Ea_Pf	Pair	21	0.00253214
Pch_Pci	Pair	21	0.481673
Pch_IN63	Pair	21	0.333272
Pf_IN72	Pair	21	0.209707
Pci_IN63	Pair	21	0.0246154
Ea_Pa	Pair	21	0.270737
Ea_Pv	Pair	21	0.594732
Pa_Pv	Pair	21	0.497309
Pch_Pf	Pair	21	0.161582
Pf_Sm	Pair	21	0.202552
Ab_IN72	Pair	21	0.485747
Ea_Pch	Pair	21	0.45528
Ea_Pf	Pair	21	0.0558554
Pch_IN63	Pair	21	0.428825
Pf_IN72	Pair	21	0.236336
Pci_IN63	Pair	21	0.0437063
Pch_Sm	Pair	21	0.0639224
Pch_Sm	Pair	21	0.186002
Pch_Sm	Pair	21	0.196863
Pch_Sm	Pair	21	0.110814
Pch_Sm	Pair	21	0.22822
Pch_Sm	Pair	21	0.16745
Pf_Ab	Pair	21	0.762973
Pf_Ab	Pair	21	0.790323
Pf_Ab	Pair	21	0.771969
Pf_Ab	Pair	21	0.806452
Pf_Ab	Pair	21	0.763898
Pf_Ab	Pair	21	0.764785
Ea_Pa	Pair	21	0.0722857
Ea_Pv	Pair	21	0.599078
Pa_Pv	Pair	21	0.695312
Pf_Sm	Pair	21	0.258938
Ab_IN72	Pair	21	0.495488
Ea_Pch	Pair	21	0.406084
Ea_Pf	Pair	21	0.035386
Pch_Pci	Pair	21	0.442346
Pch_IN63	Pair	21	0.449419
Pf_IN72	Pair	21	0.162088
Pci_IN63	Pair	21	0.13644
Ea_Pa	Pair	21	0.173506
Ea_Pv	Pair	21	0.554113
Pa_Pv	Pair	21	0.673986
Pch_Pf	Pair	21	0.173333
Pf_Sm	Pair	21	0.327552
Ab_IN72	Pair	21	0.473992
Ea_Pch	Pair	21	0.47431
Ea_Pf	Pair	21	0.078304
Pch_Pci	Pair	21	0.455519
Pch_IN63	Pair	21	0.46405
Pf_IN72	Pair	21	0.250539
Pci_IN63	Pair	21	0.0613831
Ea_Pa	Pair	21	0.236508
Ea_Pv	Pair	21	0.521429
Pa_Pv	Pair	21	0.685399
Pch_Pf	Pair	21	0.143089
Pf_Sm	Pair	21	0.336418
Ab_IN72	Pair	21	0.491233
Ea_Pch	Pair	21	0.352359
Ea_Pf	Pair	21	0.0805627
Pch_IN63	Pair	21	0.428891
Pf_IN72	Pair	21	0.254305
Pci_IN63	Pair	21	0.0888407
Pch_Sm	Pair	21	0.119743
Pch_Sm	Pair	21	0.208559
Pch_Sm	Pair	21	0.0902032
Pch_Sm	Pair	21	0.178178
Pch_Sm	Pair	21	0.182243
Pch_Sm	Pair	21	0.11814
Ea_Pa_IN72	Trio	21	0.177265
Ea_Pch_Pv	Trio	21	0.191246
Ea_Pch_H79	Trio	21	0.26005
Ea_Pci_Pf	Trio	21	0.120066
Ea_Pv_IN72	Trio	21	0.472403
Ea_Pv_Pf	Trio	21	0.164433
Ea_Pci_Pv	Trio	21	0.229936
Ea_Pci_IN72	Trio	21
Ea_Pf_IN72	Trio	21	0.180773
Pch_Pci_Pv	Trio	21	0.183282
Pch_Pci_IN65	Trio	21	0.403462
Pch_Pv_Sm	Trio	21	0.22223
Pch_Pv_IN65	Trio	21	0.333933
Pch_Sm_Ab	Trio	21	0.294751
Pch_Sm_H79	Trio	21	0.254927
Pch_Pci_Pf	Trio	21	0.294649
Pch_Pv_Pf	Trio	21	0.098799
Pch_Pv_Ab	Trio	21	0.177898
Pch_Pf_Ab	Trio	21	0.408273
Pch_Sm_IN65	Trio	21	0.0953587
Pch_Ab_H79	Trio	21	0.343213
Pci_Pv_Pf	Trio	21	0.214139
Pa_Pci_IN72	Trio	21	0.185626
Ea_H82_H97	Trio	21	0.460807
Pci_Pf_IN72	Trio	21	0.291147
Pci_Pv_IN65	Trio	21	0.39682
Pa_Pci_Pv	Trio	21	0.263742
Pa_Pci_Fj	Trio	21	0.189662
Pf_Ab_IN72	Trio	21	0.31915
Ea_Pv_Pf	Trio	21	0.17349
Pv_Pf_Ab	Trio	21	0.214001
Pv_Sm_Ab	Trio	21	0.34696
Sm_IN65_H79	Trio	21	0.26588
Pv_Pf_Sm	Trio	21	0.0631667
Pv_Sm_IN65	Trio	21	0.220523
Sm_Ab_H79	Trio	21	0.370398
Ea_Pa_IN72	Trio	21	0.0777299
Ea_Pch_Pv	Trio	21	0.200994
Ea_Pch_H79	Trio	21	0.313014
Ea_Pci_Pf	Trio	21	0.0998048
Ea_Pv_IN72	Trio	21	0.438054
Ea_Pv_Pf	Trio	21	0.206215
Ea_Pch_Pci	Trio	21	0.332743
Ea_Pf_IN72	Trio	21	0.0881123
Pch_Pci_Pv	Trio	21	0.252538
Pch_Pci_IN65	Trio	21	0.132899
Pch_Pv_Sm	Trio	21	0.359431
Pch_Pv_IN65	Trio	21	0.316677
Pch_Sm_Ab	Trio	21	0.291944
Pch_Sm_H79	Trio	21	0.251231
Pch_Pci_Pf	Trio	21	0.313621
Pch_Pv_Pf	Trio	21	0.112446
Pch_Pv_Ab	Trio	21	0.166393
Pch_Pf_Ab	Trio	21	0.285107
Pch_Sm_IN65	Trio	21	0.141039
Pch_Ab_H79	Trio	21	0.146353
Pci_Pv_Pf	Trio	21	0.237364
Pa_Pci_IN72	Trio	21	0.213506
Ea_H82_H97	Trio	21	0.420176
Ea_Pv_Pf	Trio	21	0.216528
Pv_Pf_Ab	Trio	21	0.214852
Pv_Sm_Ab	Trio	21	0.349306
Pa_Pv_IN72	Trio	21	0.256851
Sm_IN65_H79	Trio	21	0.293854
Pv_Pf_Sm	Trio	21	0.0473055
Pv_Sm_IN65	Trio	21	0.101459
Sm_Ab_H79	Trio	21	0.364859
Ea_Pa_IN72	Trio	21	0.137269
Ea_Pch_Pv	Trio	21	0.213274
Ea_Pch_H79	Trio	21	0.319942
Ea_Pci_Pf	Trio	21	0.135881
Ea_Pv_IN72	Trio	21	0.450611
Ea_Pv_Pf	Trio	21	0.275523
Ea_Pch_Pci	Trio	21	0.33887
Ea_Pf_IN72	Trio	21	0.319369
Pch_Pci_Pv	Trio	21	0.166857
Pch_Pci_IN65	Trio	21	0.404076
Pch_Pv_Sm	Trio	21	0.29202
Pch_Pv_IN65	Trio	21	0.304152
Pch_Sm_Ab	Trio	21	0.222535
Pch_Sm_H79	Trio	21	0.256645
Pch_Pci_Pf	Trio	21	0.317087
Pch_Pv_Pf	Trio	21	0.0843296
Pch_Pv_Ab	Trio	21	0.166397
Pch_Pf_Ab	Trio	21	0.429114
Pch_Sm_IN65	Trio	21	0.140912
Pch_Ab_H79	Trio	21	0.320263
Pci_Pv_Pf	Trio	21	0.19972
Pci_Pv_IN72	Trio	21	0.58244
Pa_Pci_IN72	Trio	21	0.201071
Ea_H82_H97	Trio	21	0.460286
Pci_Pf_IN72	Trio	21	0.289686
Pci_Pv_IN65	Trio	21	0.33821
Pa_Pci_Pv	Trio	21	0.266801
Pa_Pci_Fj	Trio	21	0.203128
Pf_Ab_IN72	Trio	21	0.23896
Ea_Pv_Pf	Trio	21	0.173778
Pv_Pf_Ab	Trio	21	0.195676
Pv_Sm_Ab	Trio	21	0.29603
Pv_Pf_Sm	Trio	21	0.120413
Pv_Sm_IN65	Trio	21	0.085278
Sm_Ab_H79	Trio	21	0.246593
Ea_Pch_Pf	Trio	21	0.431221
Pch_Pf_Sm	Trio	21	0.307587
Ea_Pa_Pv	Trio	21	0.140122
Pch_Pci_IN63	Trio	21	0.669725
Pf_Sm_Ab	Trio	21	0.228493
Pch_Pf_Sm	Trio	21	0.337214
Ea_Pa_Pv	Trio	21	0.259529
Ea_Pch_Pf	Trio	21	0.374345
Pch_Pf_Sm	Trio	21	0.333989
Pch_Pf_Sm	Trio	21	0.262468
Ea_Pa_Pv	Trio	21	0.233681
Pch_Pci_IN63	Trio	21	0.703738
Pf_Sm_Ab	Trio	21	0.250789
Ea_Pch_Pf	Trio	21	0.351704
Ea_Pa_Pv	Trio	21	0.155811
Pch_Pci_IN63	Trio	21	0.694566
Pf_Sm_Ab	Trio	21	0.306288
Pch_Pf_Sm	Trio	21	0.329548
Ea_Pa_Pv	Trio	21	0.221134
Ea_Pch_Pf	Trio	21	0.386152
Pch_Pf_Sm	Trio	21	0.256175
Ea_Pa_Pv	Trio	21	0.143918
Pf_Sm_Ab	Trio	21	0.304952
Ea_Pa_Pv	Trio	21	0.248318
Pch_Pci_IN63	Trio	21	0.656416
Pf_Sm_Ab	Trio	21	0.307404
Pch_Pf_Sm	Trio	21	0.290678
Pf_Sm_Ab	Trio	21	0.125235
Ea_Pch_Pf	Trio	21	0.428968
Pch_Pf_Sm	Trio	21	0.287121
Ea_Pa_Pv	Trio	21	0.186651
Pch_Pci_IN63	Trio	21	0.612097
Pf_Sm_Ab	Trio	21	0.217224
Ea_Pa_Pv	Trio	21	0.216674
Ea_Pci	Pair	52.5	0.181594
Pci_Fj	Pair	52.5	0.0269746
Ea_IN72	Pair	52.5	0.189542
Pv_Pf	Pair	52.5	0.122162
Sm_H82	Pair	52.5	0.00714819
Sm_IN65	Pair	52.5	0.0915307
Sm_H79	Pair	52.5	0.0555901
Pci_IN65	Pair	52.5	0.0682143
Ab_Fj	Pair	52.5	0.336364
Pch_Ab	Pair	52.5	0.264463
Ea_H79	Pair	52.5	0.31102
Pf_Fj	Pair	52.5	0.961039
Pci_Pf	Pair	52.5	0.156057
Pa_Pci	Pair	52.5	0.00650204
Ea_H82	Pair	52.5	0.0236442
Pa_IN63	Pair	52.5	0.0541634
Pci_IN72	Pair	52.5	0.15312
Pa_IN63	Pair	52.5	0.0645022
H82_H97	Pair	52.5	0.00554262
Sm_IN65	Pair	52.5	0.136539
Pa_IN63	Pair	52.5	0.0464367
Pv_Sm	Pair	52.5	0.00697376
Pch_IN65	Pair	52.5	0.0788581
Ea_H82	Pair	52.5	0.00268256
Pf_Fj	Pair	52.5	0.617202
Ab_Fj	Pair	52.5	0.099359
Sm_Ab	Pair	52.5	0.0114349
H79_Fj	Pair	52.5	0.0369898
Ab_H79	Pair	52.5	0.833333
IN65_IN72	Pair	52.5	0
Pv_H77	Pair	52.5	0
Ea_H97	Pair	52.5	0.025463
Ea_Pci	Pair	52.5	0.0124675
Pci_H77	Pair	52.5	0.0285714
Pch_H79	Pair	52.5	0.300552
H79_IN72	Pair	52.5	0.100818
H79_IN65	Pair	52.5	0.346591
Pv_Pf	Pair	52.5	0.0508678
Pch_IN65	Pair	52.5	0.0534106
H79_Fj	Pair	52.5	0.0645531
Ea_Pci	Pair	52.5	0.149781
Pci_Fj	Pair	52.5	0.0203278
Ea_IN72	Pair	52.5	0.0676636
Pv_Pf	Pair	52.5	0.153582
IN65_IN72	Pair	52.5	0
Sm_H82	Pair	52.5	0.0172515
Sm_IN65	Pair	52.5	0.127696
Sm_H79	Pair	52.5	0.0472619
Pci_IN65	Pair	52.5	0.0706346
Ab_Fj	Pair	52.5	0.416667
Pch_Ab	Pair	52.5	0.0416667
Ea_H79	Pair	52.5	0.0504313
Pf_Fj	Pair	52.5	0.0857143
Pci_Pf	Pair	52.5	0.0964258
Pa_Pci	Pair	52.5	0.0182793
Ea_H82	Pair	52.5	0.0654029
Pa_IN63	Pair	52.5	0.0314691
Pci_IN72	Pair	52.5	0.0954245
Pa_IN63	Pair	52.5	0.0197663
H82_H97	Pair	52.5	0.0680398
Sm_IN65	Pair	52.5	0.236753
Pa_IN63	Pair	52.5	0.0157699
Pv_Sm	Pair	52.5	0.424328
Pch_IN65	Pair	52.5	0.0404762
Ea_H82	Pair	52.5	0.0733731
Pf_Fj	Pair	52.5	0.42
Ab_Fj	Pair	52.5	0.416667
Sm_Ab	Pair	52.5	0.0203434
Ab_H79	Pair	52.5	0.25
IN65_IN72	Pair	52.5	0
Pv_H77	Pair	52.5	0
Ea_H97	Pair	52.5	0.192784
Ea_Pci	Pair	52.5	0.00722326
Pci_H77	Pair	52.5	0.179245
Pch_H79	Pair	52.5	0.304953
H79_IN72	Pair	52.5	0.0108696
H79_IN65	Pair	52.5	0.206871
Pv_Pf	Pair	52.5	0.0201271
Pch_IN65	Pair	52.5	0.0998932
H79_Fj	Pair	52.5	0.0506073
Ea_Pci	Pair	52.5	0.206718
Pci_Fj	Pair	52.5	0.0373786
Ea_IN72	Pair	52.5	0.0875086
Pv_Pf	Pair	52.5	0.195274
Sm_H82	Pair	52.5	0
Sm_IN65	Pair	52.5	0.0625741
Sm_H79	Pair	52.5	0.0436508
Pci_IN65	Pair	52.5	0.0650183
Ab_Fj	Pair	52.5	0.276316
Pch_Ab	Pair	52.5	0.05625
Ea_H79	Pair	52.5	0.0343915
Pf_Fj	Pair	52.5	0.897436
Pa_Pci	Pair	52.5	0.0135659
Ea_H82	Pair	52.5	0.00974259
Pci_IN72	Pair	52.5	0.206592
Pa_IN63	Pair	52.5	0.0502974
H82_H97	Pair	52.5	0.0288747
Sm_IN65	Pair	52.5	0.00639015
Pa_IN63	Pair	52.5	0.0363139
Pv_Sm	Pair	52.5	0.497503
Pch_IN65	Pair	52.5	0.158499
Ea_H82	Pair	52.5	0.0205261
Pf_Fj	Pair	52.5	0.428571
Ab_Fj	Pair	52.5	0.0368421
Sm_Ab	Pair	52.5	0.029735
H79_Fj	Pair	52.5	0.0313582
Ab_H79	Pair	52.5	0.038961
Ea_H97	Pair	52.5	0.0912512
Ea_Pci	Pair	52.5	0.0432432
Pci_H77	Pair	52.5	0.00414938
H79_IN72	Pair	52.5	0.00649662
H79_IN65	Pair	52.5	0.0290905
Pv_Pf	Pair	52.5	0.301935
Pch_IN65	Pair	52.5	0.0385396
H79_Fj	Pair	52.5	0.0302643
Ea_Pa	Pair	52.5	0.0320997
Ea_Pv	Pair	52.5	0.152754
Pa_Pv	Pair	52.5	0.222783
Pch_Pf	Pair	52.5	0.23429
Pf_Sm	Pair	52.5	0.0924609
Ab_IN72	Pair	52.5	0.02874
Ea_Pch	Pair	52.5	0.111056
Ea_Pf	Pair	52.5	0.072448
Pch_Pci	Pair	52.5	0.00825688
Pch_IN63	Pair	52.5	0.134099
Pf_IN72	Pair	52.5	0.00300065
Pci_IN63	Pair	52.5	0.231831
Ea_Pa	Pair	52.5	0.0357143
Ea_Pv	Pair	52.5	0.114983
Pa_Pv	Pair	52.5	0.0705161
Pch_Pf	Pair	52.5	0.231171
Pf_Sm	Pair	52.5	0.0338713
Ab_IN72	Pair	52.5	0.0445344
Ea_Pch	Pair	52.5	0.0107744
Ea_Pf	Pair	52.5	0.115592
Pch_Pci	Pair	52.5	0.0689076
Pch_IN63	Pair	52.5	0.000297486
Pf_IN72	Pair	52.5	0.0340336
Pci_IN63	Pair	52.5	0.0913369
Ea_Pa	Pair	52.5	0.0937171
Ea_Pv	Pair	52.5	0.0632798
Pa_Pv	Pair	52.5	0.399903
Pch_Pf	Pair	52.5	0.0693257
Pf_Sm	Pair	52.5	0.0390123
Ab_IN72	Pair	52.5	0.00343643
Ea_Pch	Pair	52.5	0.105751
Ea_Pf	Pair	52.5	0.0796774
Pch_Pci	Pair	52.5	0.282639
Pch_IN63	Pair	52.5	0.185598
Pf_IN72	Pair	52.5	0.0962151
Pci_IN63	Pair	52.5	0.235613
Pch_Sm	Pair	52.5	0.177069
Pch_Sm	Pair	52.5	0.188793
Pch_Sm	Pair	52.5	0.202597
Pch_Sm	Pair	52.5	0.134897
Pch_Sm	Pair	52.5	0.142161
Pch_Sm	Pair	52.5	0.266144
Pf_Ab	Pair	52.5	0.00430455
Pf_Ab	Pair	52.5	0.0246932
Pf_Ab	Pair	52.5	0.0282577
Pf_Ab	Pair	52.5	0.0136986
Pf_Ab	Pair	52.5	0.0214929
Pf_Ab	Pair	52.5	0.030352
Ea_Pa	Pair	52.5	0.0438829
Ea_Pv	Pair	52.5	0.0580784
Pa_Pv	Pair	52.5	0.345864
Pch_Pf	Pair	52.5	0.0395022
Pf_Sm	Pair	52.5	0.234637
Ab_IN72	Pair	52.5	0.0235294
Ea_Pch	Pair	52.5	0.477864
Ea_Pf	Pair	52.5	0.208073
Pch_Pci	Pair	52.5	0.0709896
Pf_IN72	Pair	52.5	0.0229358
Pci_IN63	Pair	52.5	0.309524
Ea_Pa	Pair	52.5	0.0180463
Ea_Pv	Pair	52.5	0.166537
Pa_Pv	Pair	52.5	0.231176
Pch_Pf	Pair	52.5	0.111111
Pf_Sm	Pair	52.5	0.0351077
Ab_IN72	Pair	52.5	0.0401246
Ea_Pch	Pair	52.5	0.00224589
Ea_Pf	Pair	52.5	0.0199785
Pch_Pci	Pair	52.5	0.0419713
Pch_IN63	Pair	52.5	0.141304
Pf_IN72	Pair	52.5	0.0506743
Pci_IN63	Pair	52.5	0.246383
Ea_Pa	Pair	52.5	0.131895
Ea_Pv	Pair	52.5	0.179485
Pa_Pv	Pair	52.5	0.38713
Pch_Pf	Pair	52.5	0.098585
Pf_Sm	Pair	52.5	0.180606
Ab_IN72	Pair	52.5	0.00327202
Ea_Pch	Pair	52.5	0.0583531
Ea_Pf	Pair	52.5	0.0991509
Pch_IN63	Pair	52.5	0.0230244
Pf_IN72	Pair	52.5	0.0157519
Pci_IN63	Pair	52.5	0.300802
Pch_Sm	Pair	52.5	0.10717
Pch_Sm	Pair	52.5	0.280131
Pch_Sm	Pair	52.5	0.252523
Pch_Sm	Pair	52.5	0.17745
Pch_Sm	Pair	52.5	0.241341
Pch_Sm	Pair	52.5	0.106829
Pf_Ab	Pair	52.5	0.000477783
Pf_Ab	Pair	52.5	0.0434736
Pf_Ab	Pair	52.5	0.0217439
Pf_Ab	Pair	52.5	0.0181818
Pf_Ab	Pair	52.5	0.0483559
Pf_Ab	Pair	52.5	0.0416667
Ea_Pa	Pair	52.5	0.151563
Ea_Pv	Pair	52.5	0.169523
Pa_Pv	Pair	52.5	0.183986
Pch_Pf	Pair	52.5	0.0943089
Pf_Sm	Pair	52.5	0.0078704
Ab_IN72	Pair	52.5	0.00618429
Ea_Pch	Pair	52.5	0.0569893
Ea_Pf	Pair	52.5	0.0296103
Pch_Pci	Pair	52.5	0.0770475
Pch_IN63	Pair	52.5	0.0251572
Pf_IN72	Pair	52.5	0.0585992
Pci_IN63	Pair	52.5	0.381038
Ea_Pa	Pair	52.5	0.0324522
Ea_Pv	Pair	52.5	0.187452
Pa_Pv	Pair	52.5	0.229031
Pch_Pf	Pair	52.5	0.322927
Pf_Sm	Pair	52.5	0.0106305
Ab_IN72	Pair	52.5	0.00551724
Ea_Pch	Pair	52.5	0.0110918
Ea_Pf	Pair	52.5	0.108954
Pch_Pci	Pair	52.5	0.0568631
Pch_IN63	Pair	52.5	0.0151147
Pf_IN72	Pair	52.5	0.00902696
Pci_IN63	Pair	52.5	0.326252
Ea_Pa	Pair	52.5	0.0109103
Ea_Pv	Pair	52.5	0.246028
Pa_Pv	Pair	52.5	0.220851
Pch_Pf	Pair	52.5	0.142365
Pf_Sm	Pair	52.5	0.003996
Ab_IN72	Pair	52.5	0.00815047
Ea_Pch	Pair	52.5	0.159153
Ea_Pf	Pair	52.5	0.0483092
Pch_IN63	Pair	52.5	0.0376853
Pf_IN72	Pair	52.5	0.0119805
Pci_IN63	Pair	52.5	0.323694
Pch_Sm	Pair	52.5	0.142045
Pch_Sm	Pair	52.5	0.348827
Pch_Sm	Pair	52.5	0.136262
Pch_Sm	Pair	52.5	0.289038
Pch_Sm	Pair	52.5	0.247664
Pch_Sm	Pair	52.5	0.183724
Pf_Ab	Pair	52.5	0.792938
Pf_Ab	Pair	52.5	0.770307
Pf_Ab	Pair	52.5	0.745476
Pf_Ab	Pair	52.5	0.716899
Pf_Ab	Pair	52.5	0.757069
Pf_Ab	Pair	52.5	0.712702
Ea_Pa_IN72	Trio	52.5	0.243448
Ea_Pch_Pv	Trio	52.5	0.0569078
Ea_Pch_H79	Trio	52.5	0.0551202
Ea_Pci_Pf	Trio	52.5	0.12015
Ea_Pv_IN72	Trio	52.5	0.0829266
Ea_Pv_Pf	Trio	52.5	0.0668945
Ea_Pci_Pv	Trio	52.5	0.081823
Ea_Pci_IN72	Trio	52.5	0.0450477
Ea_Pf_IN72	Trio	52.5	0.221315
Pch_Pci_Pv	Trio	52.5	0.0589941
Pch_Pci_IN65	Trio	52.5	0.00574111
Pch_Pv_Sm	Trio	52.5	0.0397147
Pch_Pv_IN65	Trio	52.5	0.0380548
Pch_Sm_Ab	Trio	52.5	0.0719407
Pch_Sm_H79	Trio	52.5	0.0393176
Pch_Pci_Pf	Trio	52.5	0.0323416
Pch_Pv_Pf	Trio	52.5	0.0815138
Pch_Pv_Ab	Trio	52.5	0.0553036
Pch_Pf_Ab	Trio	52.5	0.102053
Pch_Sm_IN65	Trio	52.5	0.241552
Pch_Ab_H79	Trio	52.5	0.0411269
Pci_Pv_Pf	Trio	52.5	0.0845389
Pa_Pci_IN72	Trio	52.5	0.130868
Ea_H82_H97	Trio	52.5	0.0279779
Pci_Pf_IN72	Trio	52.5	0.126388
Pci_Pv_IN65	Trio	52.5	0.448762
Pa_Pci_Pv	Trio	52.5	0.0605307
Pf_Ab_IN72	Trio	52.5	0.524018
Ea_Pv_Pf	Trio	52.5	0.0839508
Pv_Pf_Ab	Trio	52.5	0.1034
Pv_Sm_Ab	Trio	52.5	0.0780294
Sm_IN65_H79	Trio	52.5	0.066056
Pv_Pf_Sm	Trio	52.5	0.169769
Pv_Sm_IN65	Trio	52.5	0.11933
Sm_Ab_H79	Trio	52.5	0.0662343
Ea_Pa_IN72	Trio	52.5	0.095486
Ea_Pch_Pv	Trio	52.5	0.0450066
Ea_Pch_H79	Trio	52.5	0.0315888
Ea_Pv_IN72	Trio	52.5	0.0881062
Ea_Pv_Pf	Trio	52.5	0.0793216
Ea_Pch_Pci	Trio	52.5	0.0592074
Ea_Pf_IN72	Trio	52.5	0.195602
Pch_Pci_Pv	Trio	52.5	0.159153
Pch_Pci_IN65	Trio	52.5	0.383894
Pch_Pv_Sm	Trio	52.5	0.0967514
Pch_Pv_IN65	Trio	52.5	0.0919667
Pch_Sm_Ab	Trio	52.5	0.0476062
Pch_Sm_H79	Trio	52.5	0.118279
Pch_Pci_Pf	Trio	52.5	0.144101
Pch_Pv_Pf	Trio	52.5	0.190924
Pch_Pv_Ab	Trio	52.5	0.104248
Pch_Pf_Ab	Trio	52.5	0.224732
Pch_Sm_IN65	Trio	52.5	0.217012
Pch_Ab_H79	Trio	52.5	0.0822087
Pci_Pv_Pf	Trio	52.5	0.0608796
Pa_Pci_IN72	Trio	52.5	0.0440955
Ea_H82_H97	Trio	52.5	0.0577176
Pci_Pf_IN72	Trio	52.5	0.289784
Pci_Pv_IN65	Trio	52.5	0.117959
Pa_Pci_Pv	Trio	52.5	0.226458
Pa_Pci_Fj	Trio	52.5	0.17964
Pf_Ab_IN72	Trio	52.5	0.463611
Ea_Pv_Pf	Trio	52.5	0.0665411
Pv_Sm_Ab	Trio	52.5	0.0590971
Pa_Pv_IN72	Trio	52.5	0.0490767
Sm_IN65_H79	Trio	52.5	0.0466754
Pv_Pf_Sm	Trio	52.5	0.0761905
Pv_Sm_IN65	Trio	52.5	0.116463
Sm_Ab_H79	Trio	52.5	0.0652525
Ea_Pa_IN72	Trio	52.5	0.149823
Ea_Pch_Pv	Trio	52.5	0.00492512
Ea_Pch_H79	Trio	52.5	0.00955715
Ea_Pci_Pf	Trio	52.5	0.169599
Ea_Pv_IN72	Trio	52.5	0.0947301
Ea_Pv_Pf	Trio	52.5	0.282394
Ea_Pch_Pci	Trio	52.5	0.149189
Ea_Pci_Pv	Trio	52.5	0.214691
Ea_Pf_IN72	Trio	52.5	0.188628
Pch_Pci_Pv	Trio	52.5	0.102284
Pch_Pci_IN65	Trio	52.5	0.0371141
Pch_Pv_Sm	Trio	52.5	0.0503211
Pch_Pv_IN65	Trio	52.5	0.0891601
Pch_Sm_Ab	Trio	52.5	0.159648
Pch_Sm_H79	Trio	52.5	0.0712228
Pch_Pci_Pf	Trio	52.5	0.0171489
Pch_Pv_Pf	Trio	52.5	0.113931
Pch_Pv_Ab	Trio	52.5	0.113953
Pch_Pf_Ab	Trio	52.5	0.0282158
Pch_Sm_IN65	Trio	52.5	0.23135
Pch_Ab_H79	Trio	52.5	0.102161
Pci_Pv_Pf	Trio	52.5	0.0101931
Pci_Pv_IN72	Trio	52.5	0.0497536
Pa_Pci_IN72	Trio	52.5	0.0726892
Ea_H82_H97	Trio	52.5	0.034054
Pci_Pf_IN72	Trio	52.5	0.00784205
Pci_Pv_IN65	Trio	52.5	0.1978
Pa_Pci_Pv	Trio	52.5	0.065716
Pa_Pci_Fj	Trio	52.5	0.0731874
Pf_Ab_IN72	Trio	52.5	0.0426713
Ea_Pv_Pf	Trio	52.5	0.0360807
Pv_Pf_Ab	Trio	52.5	0.030504
Pv_Sm_Ab	Trio	52.5	0.121553
Sm_IN65_H79	Trio	52.5	0.337067
Pv_Pf_Sm	Trio	52.5	0.18032
Pv_Sm_IN65	Trio	52.5	0.230795
Sm_Ab_H79	Trio	52.5	0.078161
Ea_Pa_Pv	Trio	52.5	0.232341
Pch_Pci_IN63	Trio	52.5	0.603108
Pf_Sm_Ab	Trio	52.5	0.209113
Ea_Pch_Pf	Trio	52.5	0.414611
Pch_Pf_Sm	Trio	52.5	0.275624
Ea_Pch_Pf	Trio	52.5	0.203642
Pch_Pf_Sm	Trio	52.5	0.118061
Ea_Pa_Pv	Trio	52.5	0.125338
Pch_Pci_IN63	Trio	52.5	0.316551
Pf_Sm_Ab	Trio	52.5	0.0607021
Pch_Pf_Sm	Trio	52.5	0.0716818
Ea_Pa_Pv	Trio	52.5	0.0658009
Pch_Pci_IN63	Trio	52.5	0.620648
Pf_Sm_Ab	Trio	52.5	0.239599
Ea_Pch_Pf	Trio	52.5	0.147361
Pch_Pf_Sm	Trio	52.5	0.0690691
Pch_Pf_Sm	Trio	52.5	0.0572757
Ea_Pa_Pv	Trio	52.5	0.227364
Pch_Pci_IN63	Trio	52.5	0.367998
Pf_Sm_Ab	Trio	52.5	0.0697854
Ea_Pch_Pf	Trio	52.5	0.0409414
Ea_Pa_Pv	Trio	52.5	0.101617
Pch_Pci_IN63	Trio	52.5	0.323738
Pf_Sm_Ab	Trio	52.5	0.0934441
Pch_Pf_Sm	Trio	52.5	0.116472
Ea_Pch_Pf	Trio	52.5	0.107459
Pch_Pf_Sm	Trio	52.5	0.0940019
Ea_Pa_Pv	Trio	52.5	0.129782
Pch_Pci_IN63	Trio	52.5	0.596418
Pf_Sm_Ab	Trio	52.5	0.114971
Pch_Pci_IN63	Trio	52.5	0.592317
Ea_Pa_Pv	Trio	52.5	0.019875
Pch_Pci_IN63	Trio	52.5	0.281751
Pf_Sm_Ab	Trio	52.5	0.0369945
Pch_Pf_Sm	Trio	52.5	0.0805522
Pf_Sm_Ab	Trio	52.5	0.123282
Ea_Pch_Pf	Trio	52.5	0.0475937
Pch_Pf_Sm	Trio	52.5	0.162486
Ea_Pa_Pv	Trio	52.5	0.119082
Pch_Pci_IN63	Trio	52.5	0.0842653
Pf_Sm_Ab	Trio	52.5	0.0302391
Ea_Pa_Pv	Trio	52.5	0.0988354
Ea_Pci	Pair	73.5	0.0564072
Pci_Fj	Pair	73.5	0.137268
Ea_IN72	Pair	73.5	0.154015
Pv_Pf	Pair	73.5	0.0398918
Sm_H82	Pair	73.5	0.0029304
Sm_IN65	Pair	73.5	0.0130284
Sm_H79	Pair	73.5	0.0213479
Pci_IN65	Pair	73.5	0.0933442
Ab_Fj	Pair	73.5	0.05
Pch_Ab	Pair	73.5	0.0767137
Ea_H79	Pair	73.5	0.2169
Pf_Fj	Pair	73.5	0.678571
Pci_Pf	Pair	73.5	0.194328
Pa_Pci	Pair	73.5	0.138223
Ea_H82	Pair	73.5	0.0645161
Pa_IN63	Pair	73.5	0.0624475
Pci_IN72	Pair	73.5	0.100983
Pa_IN63	Pair	73.5	0.0260675
H82_H97	Pair	73.5	0.00953079
Sm_IN65	Pair	73.5	0.242954
Pa_IN63	Pair	73.5	0.0351249
Pv_Sm	Pair	73.5	0.0479798
Pch_IN65	Pair	73.5	0.0409483
Ea_H82	Pair	73.5	0.02583
Pf_Fj	Pair	73.5	0.0969841
Ab_Fj	Pair	73.5	0.0135747
Sm_Ab	Pair	73.5	0.0273932
H79_Fj	Pair	73.5	0.0177239
Ab_H79	Pair	73.5	0.290909
IN65_IN72	Pair	73.5	0
Pv_H77	Pair	73.5	0
Ea_H97	Pair	73.5	0.133833
Ea_Pci	Pair	73.5	0.0610635
Pci_H77	Pair	73.5	0.0285714
Pch_H79	Pair	73.5	0.296429
H79_IN72	Pair	73.5	0.00193377
H79_IN65	Pair	73.5	0.058158
Pv_Pf	Pair	73.5	0.217805
Pch_IN65	Pair	73.5	0.167414
H79_Fj	Pair	73.5	0.196938
Ea_Pci	Pair	73.5	0.0893831
Pci_Fj	Pair	73.5	0.14302
Ea_IN72	Pair	73.5	0.0534177
Pv_Pf	Pair	73.5	0.050604
IN65_IN72	Pair	73.5	0.00584795
Sm_H82	Pair	73.5	0.00816993
Sm_IN65	Pair	73.5	0.106658
Sm_H79	Pair	73.5	0.0451908
Pci_IN65	Pair	73.5	0.0481852
Ab_Fj	Pair	73.5	0.07
Pch_Ab	Pair	73.5	0.0216245
Ea_H79	Pair	73.5	0.215007
Pci_Pf	Pair	73.5	0.328151
Pa_Pci	Pair	73.5	0.193285
Ea_H82	Pair	73.5	0.013395
Pa_IN63	Pair	73.5	0.0278556
Pci_IN72	Pair	73.5	0.0286413
Pa_IN63	Pair	73.5	0.00116809
H82_H97	Pair	73.5	0.0132037
Sm_IN65	Pair	73.5	0.150362
Pa_IN63	Pair	73.5	0.0201381
Pv_Sm	Pair	73.5	0.158431
Pch_IN65	Pair	73.5	0.15
Ea_H82	Pair	73.5	0.0163766
Pf_Fj	Pair	73.5	0.0904762
Ab_Fj	Pair	73.5	0.153846
Sm_Ab	Pair	73.5	0.00909614
Ab_H79	Pair	73.5	0
IN65_IN72	Pair	73.5	0
Pv_H77	Pair	73.5	0
Ea_H97	Pair	73.5	0.0599133
Ea_Pci	Pair	73.5	0.0430769
Pci_H77	Pair	73.5	0.357792
Pch_H79	Pair	73.5	0.37321
H79_IN72	Pair	73.5	0.000119446
H79_IN65	Pair	73.5	0.284602
Pv_Pf	Pair	73.5	0.16299
Pch_IN65	Pair	73.5	0.0225191
H79_Fj	Pair	73.5	0.0550796
Ea_Pci	Pair	73.5	0.0991628
Pci_Fj	Pair	73.5	0.00505618
Ea_IN72	Pair	73.5	0.0521953
Pv_Pf	Pair	73.5	0.0658217
Sm_H82	Pair	73.5	0
Sm_IN65	Pair	73.5	0.0566598
Sm_H79	Pair	73.5	0.0670883
Pci_IN65	Pair	73.5	0.0344753
Ab_Fj	Pair	73.5	0.359649
Pch_Ab	Pair	73.5	0.00205224
Ea_H79	Pair	73.5	0.0705178
Pf_Fj	Pair	73.5	0
Pci_Pf	Pair	73.5	0.202796
Pa_Pci	Pair	73.5	0.128699
Ea_H82	Pair	73.5	0.0133756
Pa_IN63	Pair	73.5	0.0118877
Pci_IN72	Pair	73.5	0.015036
Pa_IN63	Pair	73.5	0.0405333
H82_H97	Pair	73.5	0.0427083
Sm_IN65	Pair	73.5	0.028213
Pa_IN63	Pair	73.5	0.0130862
Pv_Sm	Pair	73.5	0.0926629
Pch_IN65	Pair	73.5	0.0900868
Ea_H82	Pair	73.5	0.0187053
Pf_Fj	Pair	73.5	0.615385
Ab_Fj	Pair	73.5	0.0131579
Sm_Ab	Pair	73.5	0.00593765
H79_Fj	Pair	73.5	0.0449275
Ab_H79	Pair	73.5	0.00670297
Ea_H97	Pair	73.5	0.041428
Ea_Pci	Pair	73.5	0.100386
Pci_H77	Pair	73.5	0.00414938
Pch_H79	Pair	73.5	0.304472
H79_IN72	Pair	73.5	0.024529
H79_IN65	Pair	73.5	0.147343
Pv_Pf	Pair	73.5	0.119211
Pch_IN65	Pair	73.5	0.118479
H79_Fj	Pair	73.5	0.0026738
Ea_Pa	Pair	73.5	0.0606828
Ea_Pv	Pair	73.5	0.0535682
Pa_Pv	Pair	73.5	0.015802
Pch_Pf	Pair	73.5	0.0415954
Pf_Sm	Pair	73.5	0.0750104
Ab_IN72	Pair	73.5	0.0336328
Ea_Pch	Pair	73.5	0.225514
Ea_Pf	Pair	73.5	0.104499
Pch_Pci	Pair	73.5	0.012
Pch_IN63	Pair	73.5	0.00394355
Pf_IN72	Pair	73.5	0.00833377
Pci_IN63	Pair	73.5	0.130173
Ea_Pa	Pair	73.5	0.0395869
Ea_Pv	Pair	73.5	0.00310391
Pa_Pv	Pair	73.5	0.00877521
Pch_Pf	Pair	73.5	0.219597
Pf_Sm	Pair	73.5	0.115662
Ab_IN72	Pair	73.5	0.0393531
Ea_Pch	Pair	73.5	0.0959596
Ea_Pf	Pair	73.5	0.161938
Pch_Pci	Pair	73.5	0.0371615
Pch_IN63	Pair	73.5	0.0123457
Pf_IN72	Pair	73.5	0.134159
Pci_IN63	Pair	73.5	0.0390628
Ea_Pa	Pair	73.5	0.0432207
Ea_Pv	Pair	73.5	0.0446118
Pa_Pv	Pair	73.5	0.0021062
Pch_Pf	Pair	73.5	0.0526033
Pf_Sm	Pair	73.5	0.10875
Ab_IN72	Pair	73.5	0.00549215
Ea_Pch	Pair	73.5	0.0471398
Ea_Pf	Pair	73.5	0.0895441
Pch_IN63	Pair	73.5	0.00536086
Pf_IN72	Pair	73.5	0.0213737
Pci_IN63	Pair	73.5	0.107407
Pch_Sm	Pair	73.5	0.108696
Pch_Sm	Pair	73.5	0.0808423
Pch_Sm	Pair	73.5	0.101728
Pch_Sm	Pair	73.5	0.030375
Pch_Sm	Pair	73.5	0.0391159
Pch_Sm	Pair	73.5	0.0057423
Pf_Ab	Pair	73.5	0.0147116
Pf_Ab	Pair	73.5	0.0429181
Pf_Ab	Pair	73.5	0.0292726
Pf_Ab	Pair	73.5	0.0449438
Pf_Ab	Pair	73.5	0.0586223
Pf_Ab	Pair	73.5	0.0114943
Ea_Pa	Pair	73.5	0.0323881
Ea_Pv	Pair	73.5	0.0257058
Pa_Pv	Pair	73.5	0.00663956
Pch_Pf	Pair	73.5	0.050974
Pf_Sm	Pair	73.5	0.0885952
Ab_IN72	Pair	73.5	0.0529756
Ea_Pch	Pair	73.5	0.00534759
Ea_Pf	Pair	73.5	0.00598131
Pch_Pci	Pair	73.5	0.024021
Pf_IN72	Pair	73.5	0.00697875
Pci_IN63	Pair	73.5	0.0178571
Ea_Pa	Pair	73.5	0.0308802
Ea_Pv	Pair	73.5	0.0508292
Pa_Pv	Pair	73.5	0.000231388
Pch_Pf	Pair	73.5	0.0604396
Pf_Sm	Pair	73.5	0.215336
Ab_IN72	Pair	73.5	0.0891289
Ea_Pch	Pair	73.5	0.0115725
Ea_Pf	Pair	73.5	0.0771292
Pch_Pci	Pair	73.5	0.053246
Pch_IN63	Pair	73.5	0.00518135
Pf_IN72	Pair	73.5	0.212669
Pci_IN63	Pair	73.5	0.0393727
Ea_Pa	Pair	73.5	0.08809
Ea_Pv	Pair	73.5	0.0385685
Pa_Pv	Pair	73.5	0.0152618
Pch_Pf	Pair	73.5	0.117955
Pf_Sm	Pair	73.5	0.0783333
Ab_IN72	Pair	73.5	0.00974652
Ea_Pch	Pair	73.5	0.0438013
Ea_Pf	Pair	73.5	0.125918
Pch_IN63	Pair	73.5	0.00857633
Pf_IN72	Pair	73.5	0.057093
Pci_IN63	Pair	73.5	0.0542112
Pch_Sm	Pair	73.5	0.0054902
Pch_Sm	Pair	73.5	0.00332166
Pch_Sm	Pair	73.5	0.0339032
Pch_Sm	Pair	73.5	0.0581573
Pch_Sm	Pair	73.5	0.0414779
Pch_Sm	Pair	73.5	0.0254372
Pf_Ab	Pair	73.5	0.043956
Pf_Ab	Pair	73.5	0.0262693
Pf_Ab	Pair	73.5	0.0497611
Pf_Ab	Pair	73.5	0.00719281
Pf_Ab	Pair	73.5	0.0970608
Pf_Ab	Pair	73.5	0.0446429
Ea_Pa	Pair	73.5	0.00864908
Ea_Pv	Pair	73.5	0.023501
Pa_Pv	Pair	73.5	0.00386791
Pch_Pf	Pair	73.5	0.280976
Pf_Sm	Pair	73.5	0.034312
Ab_IN72	Pair	73.5	0.00708617
Ea_Pch	Pair	73.5	0.0719179
Ea_Pf	Pair	73.5	0.0182174
Pch_Pci	Pair	73.5	0.0453323
Pch_IN63	Pair	73.5	0.0104167
Pf_IN72	Pair	73.5	0.134435
Pci_IN63	Pair	73.5	0.0771357
Ea_Pa	Pair	73.5	0.077243
Ea_Pv	Pair	73.5	0.021375
Pa_Pv	Pair	73.5	0.0248674
Pch_Pf	Pair	73.5	0.0197759
Pf_Sm	Pair	73.5	0.0165085
Ab_IN72	Pair	73.5	0.00932515
Ea_Pch	Pair	73.5	0.412187
Ea_Pf	Pair	73.5	0.177709
Pch_Pci	Pair	73.5	0.140633
Pch_IN63	Pair	73.5	0.0132953
Pf_IN72	Pair	73.5	0.24371
Pci_IN63	Pair	73.5	0.078056
Ea_Pa	Pair	73.5	0.0657412
Ea_Pv	Pair	73.5	0.0186802
Pa_Pv	Pair	73.5	0.011048
Pch_Pf	Pair	73.5	0.199099
Pf_Sm	Pair	73.5	0.0306966
Ab_IN72	Pair	73.5	0.0212121
Ea_Pch	Pair	73.5	0.0130914
Ea_Pf	Pair	73.5	0.034334
Pch_IN63	Pair	73.5	0.0508235
Pf_IN72	Pair	73.5	0.00570287
Pci_IN63	Pair	73.5	0.0948167
Pch_Sm	Pair	73.5	0.0846702
Pch_Sm	Pair	73.5	0.2114
Pch_Sm	Pair	73.5	0.110624
Pch_Sm	Pair	73.5	0.02085
Pch_Sm	Pair	73.5	0.0762001
Pch_Sm	Pair	73.5	0.0639386
Pf_Ab	Pair	73.5	0.0341055
Pf_Ab	Pair	73.5	0.0157364
Pf_Ab	Pair	73.5	0.0239386
Pf_Ab	Pair	73.5	0.0533049
Pf_Ab	Pair	73.5	0.146269
Pf_Ab	Pair	73.5	0.0453629
Ea_Pa_IN72	Trio	73.5	0.0395794
Ea_Pch_Pv	Trio	73.5	0.0235132
Ea_Pch_H79	Trio	73.5	0.0215082
Ea_Pci_Pf	Trio	73.5	0.125272
Ea_Pv_IN72	Trio	73.5	0.0503116
Ea_Pv_Pf	Trio	73.5	0.11605
Ea_Pci_Pv	Trio	73.5	0.0121121
Ea_Pci_IN72	Trio	73.5	0.144231
Ea_Pf_IN72	Trio	73.5	0.0543505
Pch_Pci_Pv	Trio	73.5	0.0961336
Pch_Pci_IN65	Trio	73.5	0.0609449
Pch_Pv_Sm	Trio	73.5	0.0840464
Pch_Pv_IN65	Trio	73.5	0.224565
Pch_Sm_Ab	Trio	73.5	0.0350936
Pch_Sm_H79	Trio	73.5	0.034429
Pch_Pci_Pf	Trio	73.5	0.026778
Pch_Pv_Pf	Trio	73.5	0.145475
Pch_Pv_Ab	Trio	73.5	0.049007
Pch_Pf_Ab	Trio	73.5	0.575136
Pch_Sm_IN65	Trio	73.5	0.13315
Pch_Ab_H79	Trio	73.5	0.0635877
Pci_Pv_Pf	Trio	73.5	0.15685
Ea_H82_H97	Trio	73.5	0.0196618
Pci_Pf_IN72	Trio	73.5	0.0737116
Pci_Pv_IN65	Trio	73.5	0.117028
Pa_Pci_Pv	Trio	73.5	0.0773563
Pa_Pci_Fj	Trio	73.5	0.0336699
Pf_Ab_IN72	Trio	73.5	0.150504
Pv_Pf_Ab	Trio	73.5	0.107174
Pv_Sm_Ab	Trio	73.5	0.0214457
Sm_IN65_H79	Trio	73.5	0.0846159
Pv_Pf_Sm	Trio	73.5	0.216375
Pv_Sm_IN65	Trio	73.5	0.175807
Sm_Ab_H79	Trio	73.5	0.0653122
Ea_Pa_IN72	Trio	73.5	0.0287182
Ea_Pch_Pv	Trio	73.5	0.0586589
Ea_Pch_H79	Trio	73.5	0.0125615
Ea_Pci_Pf	Trio	73.5	0.165449
Ea_Pv_IN72	Trio	73.5	0.079263
Ea_Pv_Pf	Trio	73.5	0.0404522
Ea_Pch_Pci	Trio	73.5	0.101027
Ea_Pf_IN72	Trio	73.5	0.121031
Pch_Pci_Pv	Trio	73.5	0.0504259
Pch_Pci_IN65	Trio	73.5	0.124845
Pch_Pv_Sm	Trio	73.5	0.190128
Pch_Pv_IN65	Trio	73.5	0.11866
Pch_Sm_Ab	Trio	73.5	0.0421437
Pch_Sm_H79	Trio	73.5	0.0286219
Pch_Pci_Pf	Trio	73.5	0.023444
Pch_Pv_Pf	Trio	73.5	0.0640034
Pch_Pv_Ab	Trio	73.5	0.0456165
Pch_Sm_IN65	Trio	73.5	0.120225
Pch_Ab_H79	Trio	73.5	0.0577956
Pci_Pv_Pf	Trio	73.5	0.118403
Pa_Pci_IN72	Trio	73.5	0.0885366
Ea_H82_H97	Trio	73.5	0.0541608
Pci_Pf_IN72	Trio	73.5	0.0931094
Pci_Pv_IN65	Trio	73.5	0.0547885
Pa_Pci_Pv	Trio	73.5	0.0658984
Pf_Ab_IN72	Trio	73.5	0.390269
Ea_Pv_Pf	Trio	73.5	0.138689
Pv_Pf_Ab	Trio	73.5	0.0567834
Pv_Sm_Ab	Trio	73.5	0.0268406
Pa_Pv_IN72	Trio	73.5	0.242901
Sm_IN65_H79	Trio	73.5	0.0283926
Pv_Pf_Sm	Trio	73.5	0.11255
Ea_Pa_IN72	Trio	73.5	0.103332
Ea_Pch_Pv	Trio	73.5	0.023236
Ea_Pch_H79	Trio	73.5	0.00565949
Ea_Pci_Pf	Trio	73.5	0.0444987
Ea_Pv_IN72	Trio	73.5	0.0397359
Ea_Pv_Pf	Trio	73.5	0.279065
Ea_Pch_Pci	Trio	73.5	0.119027
Ea_Pci_Pv	Trio	73.5	0.10991
Ea_Pf_IN72	Trio	73.5	0.224975
Pch_Pci_Pv	Trio	73.5	0.00351318
Pch_Pci_IN65	Trio	73.5	0.0838657
Pch_Pv_Sm	Trio	73.5	0.226127
Pch_Pv_IN65	Trio	73.5	0.101366
Pch_Sm_Ab	Trio	73.5	0.0361473
Pch_Sm_H79	Trio	73.5	0.0852092
Pch_Pci_Pf	Trio	73.5	0.0258642
Pch_Pv_Pf	Trio	73.5	0.0951692
Pch_Pv_Ab	Trio	73.5	0.0659123
Pch_Pf_Ab	Trio	73.5	0.228689
Pch_Sm_IN65	Trio	73.5	0.127801
Pch_Ab_H79	Trio	73.5	0.18228
Pci_Pv_Pf	Trio	73.5	0.117745
Pci_Pv_IN72	Trio	73.5	0.0525517
Pa_Pci_IN72	Trio	73.5	0.0354066
Ea_H82_H97	Trio	73.5	0.0174769
Pci_Pf_IN72	Trio	73.5	0.063904
Pci_Pv_IN65	Trio	73.5	0.0563818
Pa_Pci_Pv	Trio	73.5	0.0712167
Pa_Pci_Fj	Trio	73.5	0.0623537
Pf_Ab_IN72	Trio	73.5	0.140899
Ea_Pv_Pf	Trio	73.5	0.197393
Pv_Pf_Ab	Trio	73.5	0.104634
Pv_Sm_Ab	Trio	73.5	0.0469668
Sm_IN65_H79	Trio	73.5	0.0695104
Pv_Pf_Sm	Trio	73.5	0.247237
Pv_Sm_IN65	Trio	73.5	0.154393
Sm_Ab_H79	Trio	73.5	0.109589
Ea_Pa_Pv	Trio	73.5	0.0682979
Pch_Pci_IN63	Trio	73.5	0.0171122
Pf_Sm_Ab	Trio	73.5	0.128078
Ea_Pch_Pf	Trio	73.5	0.215932
Pch_Pf_Sm	Trio	73.5	0.109864
Ea_Pch_Pf	Trio	73.5	0.26591
Pch_Pf_Sm	Trio	73.5	0.218484
Ea_Pa_Pv	Trio	73.5	0.0443953
Pch_Pci_IN63	Trio	73.5	0.073409
Pf_Sm_Ab	Trio	73.5	0.0337835
Pch_Pf_Sm	Trio	73.5	0.201617
Ea_Pa_Pv	Trio	73.5	0.0836477
Pch_Pci_IN63	Trio	73.5	0.183909
Pf_Sm_Ab	Trio	73.5	0.1065
Ea_Pch_Pf	Trio	73.5	0.121685
Pch_Pf_Sm	Trio	73.5	0.135226
Pch_Pf_Sm	Trio	73.5	0.164753
Ea_Pa_Pv	Trio	73.5	0.0837951
Pch_Pci_IN63	Trio	73.5	0.00689252
Pf_Sm_Ab	Trio	73.5	0.137145
Ea_Pch_Pf	Trio	73.5	0.205448
Ea_Pa_Pv	Trio	73.5	0.0443363
Pch_Pci_IN63	Trio	73.5	0.131193
Pf_Sm_Ab	Trio	73.5	0.158866
Pch_Pf_Sm	Trio	73.5	0.0787059
Ea_Pa_Pv	Trio	73.5	0.0720544
Ea_Pch_Pf	Trio	73.5	0.0873115
Pch_Pf_Sm	Trio	73.5	0.16846
Ea_Pa_Pv	Trio	73.5	0.124894
Pch_Pci_IN63	Trio	73.5	0.130134
Pf_Sm_Ab	Trio	73.5	0.100285
Pch_Pci_IN63	Trio	73.5	0.125436
Ea_Pa_Pv	Trio	73.5	0.107783
Pch_Pci_IN63	Trio	73.5	0.0831328
Pf_Sm_Ab	Trio	73.5	0.243244
Pch_Pf_Sm	Trio	73.5	0.156588
Pf_Sm_Ab	Trio	73.5	0.186268
Ea_Pch_Pf	Trio	73.5	0.142368
Pch_Pf_Sm	Trio	73.5	0.0686244
Ea_Pa_Pv	Trio	73.5	0.0635033
Pch_Pci_IN63	Trio	73.5	0.0859633
Pf_Sm_Ab	Trio	73.5	0.207929
Ea_Pa_Pv	Trio	73.5	0.0616673
Ea_Pci	Pair	105	0.00553161
Pci_Fj	Pair	105	0.0324585
Ea_IN72	Pair	105	0.164135
Pv_Pf	Pair	105	0.0487356
Sm_H82	Pair	105	0.0120546
Sm_IN65	Pair	105	0.157907
Sm_H79	Pair	105	0.0669379
Pci_IN65	Pair	105	0.0421017
Ab_Fj	Pair	105	0.0642857
Pch_Ab	Pair	105	0.0119082
Ea_H79	Pair	105	0.159835
Pf_Fj	Pair	105	0.411905
Pci_Pf	Pair	105	0.0272931
Pa_Pci	Pair	105	0.04563
Ea_H82	Pair	105	0.0217391
Pa_IN63	Pair	105	0.0260352
Pci_IN72	Pair	105	0.0890776
Pa_IN63	Pair	105	0.0251147
H82_H97	Pair	105	0.0106791
Sm_IN65	Pair	105	0.193977
Pa_IN63	Pair	105	0.0373708
Pv_Sm	Pair	105	0.317797
Pch_IN65	Pair	105	0.0551471
Ea_H82	Pair	105	0.00354517
Pf_Fj	Pair	105	0.03
Ab_Fj	Pair	105	0.0392157
Sm_Ab	Pair	105	0.0169852
H79_Fj	Pair	105	0.00650593
Ab_H79	Pair	105	0.159091
IN65_IN72	Pair	105	0
Pv_H77	Pair	105	0
Ea_H97	Pair	105	0.0967962
Ea_Pci	Pair	105	0.107193
Pci_H77	Pair	105	0.0140845
Pch_H79	Pair	105	0.012218
H79_IN72	Pair	105	0.0298123
H79_IN65	Pair	105	0.0908444
Pv_Pf	Pair	105	0.0751439
Pch_IN65	Pair	105	0.0808844
H79_Fj	Pair	105	0.340959
Ea_Pci	Pair	105	0.0751218
Pci_Fj	Pair	105	0.136829
Ea_IN72	Pair	105	0.0640823
Pv_Pf	Pair	105	0.0955556
IN65_IN72	Pair	105	0.00584795
Sm_H82	Pair	105	0.0196078
Sm_IN65	Pair	105	0.0639741
Sm_H79	Pair	105	0.0613666
Pci_IN65	Pair	105	0.0286875
Ab_Fj	Pair	105	0.4925
Pch_Ab	Pair	105	0.090555
Ea_H79	Pair	105	0.547619
Pci_Pf	Pair	105	0.0522031
Pa_Pci	Pair	105	0.218667
Ea_H82	Pair	105	0.0132524
Pa_IN63	Pair	105	0.0253709
Pci_IN72	Pair	105	0.0440059
Pa_IN63	Pair	105	0.0272491
H82_H97	Pair	105	0.00125078
Sm_IN65	Pair	105	0.425689
Pa_IN63	Pair	105	0.0145638
Pv_Sm	Pair	105	0.0562318
Pch_IN65	Pair	105	0.186992
Ea_H82	Pair	105	0.00150351
Pf_Fj	Pair	105	0.0730752
Ab_Fj	Pair	105	0.0560201
Sm_Ab	Pair	105	0.0412142
Ab_H79	Pair	105	0
IN65_IN72	Pair	105	0.00361011
Pv_H77	Pair	105	0.762332
Ea_H97	Pair	105	0.114021
Ea_Pci	Pair	105	0.17
Pci_H77	Pair	105	0.0396825
Pch_H79	Pair	105	0.0977011
H79_IN72	Pair	105	0.0041625
H79_IN65	Pair	105	0.11207
Pv_Pf	Pair	105	0.0224773
Pch_IN65	Pair	105	0.123082
H79_Fj	Pair	105	0.691801
Ea_Pci	Pair	105	0.013039
Pci_Fj	Pair	105	0.0230173
Ea_IN72	Pair	105	0.176501
Pv_Pf	Pair	105	0.0702668
Sm_H82	Pair	105	0.01
Sm_IN65	Pair	105	0.133021
Sm_H79	Pair	105	0.0258185
Ab_Fj	Pair	105	0.398551
Pch_Ab	Pair	105	0.0260602
Ea_H79	Pair	105	0.3252
Pci_Pf	Pair	105	0.145643
Pa_Pci	Pair	105	0.221411
Ea_H82	Pair	105	0.0237838
Pa_IN63	Pair	105	0.00469658
Pa_IN63	Pair	105	0.0181188
H82_H97	Pair	105	0.07441
Sm_IN65	Pair	105	0.283101
Pa_IN63	Pair	105	0.0391437
Pv_Sm	Pair	105	0.178385
Pch_IN65	Pair	105	0.0759907
Ea_H82	Pair	105	0.0819155
Pf_Fj	Pair	105	0.188914
Ab_Fj	Pair	105	0.216667
Sm_Ab	Pair	105	0.0131969
Ea_H97	Pair	105	0.081247
Pci_H77	Pair	105	0.0149254
Pch_H79	Pair	105	0.109326
H79_IN72	Pair	105	0.00103474
H79_IN65	Pair	105	0.0953746
Pv_Pf	Pair	105	0.296053
Pch_IN65	Pair	105	0.0798337
H79_Fj	Pair	105	0.0531732
Ea_Pa	Pair	105	0.00183086
Ea_Pv	Pair	105	0.534641
Pa_Pv	Pair	105	0.00831601
Pch_Pf	Pair	105	0.0495037
Pf_Sm	Pair	105	0.126386
Ab_IN72	Pair	105	0.0219137
Ea_Pch	Pair	105	0.121507
Pch_Pci	Pair	105	0.0226154
Pch_IN63	Pair	105	0.016512
Pf_IN72	Pair	105	0.0494297
Pci_IN63	Pair	105	0.173022
Ea_Pa	Pair	105	0.192627
Ea_Pv	Pair	105	0.0846154
Pa_Pv	Pair	105	0.0961538
Pch_Pf	Pair	105	0.011779
Pf_Sm	Pair	105	0.00662021
Ea_Pch	Pair	105	0.0861111
Ea_Pf	Pair	105	0.0625668
Pch_Pci	Pair	105	0.0234683
Pch_IN63	Pair	105	0.00744417
Pf_IN72	Pair	105	0.0377868
Pci_IN63	Pair	105	0.372739
Ea_Pa	Pair	105	0.334264
Ea_Pv	Pair	105	0.039943
Pa_Pv	Pair	105	0.0342632
Pch_Pf	Pair	105	0.351679
Pch_Pci	Pair	105	0.224928
Pch_IN63	Pair	105	0.0148867
Pci_IN63	Pair	105	0.210256
Pch_Sm	Pair	105	0.0323598
Pch_Sm	Pair	105	0.184898
Pch_Sm	Pair	105	0.06099
Pch_Sm	Pair	105	0.078609
Pch_Sm	Pair	105	0.0786144
Pch_Sm	Pair	105	0.0327594
Pf_Ab	Pair	105	0.024971
Pf_Ab	Pair	105	0.0860215
Pf_Ab	Pair	105	0.00448073
Pf_Ab	Pair	105	0.00239063
Pf_Ab	Pair	105	0.00313818
Pf_Ab	Pair	105	0.0112269
Ea_Pa	Pair	105	0.190346
Ea_Pv	Pair	105	0.294912
Pa_Pv	Pair	105	0.0194322
Pch_Pf	Pair	105	0.0282468
Pf_Sm	Pair	105	0.0444444
Ab_IN72	Pair	105	0.0595726
Ea_Pch	Pair	105	0.0913925
Ea_Pf	Pair	105	0.101366
Pch_Pci	Pair	105	0.0504673
Pf_IN72	Pair	105	0.0299145
Pci_IN63	Pair	105	0.288265
Ea_Pa	Pair	105	0.15619
Ea_Pv	Pair	105	0.357821
Pa_Pv	Pair	105	0.00531738
Pch_Pf	Pair	105	0.0654901
Pf_Sm	Pair	105	0.158454
Ab_IN72	Pair	105	0.0132149
Ea_Pch	Pair	105	0.653759
Ea_Pf	Pair	105	0.252681
Pch_Pci	Pair	105	0.028749
Pch_IN63	Pair	105	0.00518135
Pf_IN72	Pair	105	0.0955542
Pci_IN63	Pair	105	0.297072
Ea_Pa	Pair	105	0.281271
Ea_Pv	Pair	105	0.0202957
Pa_Pv	Pair	105	0.0348034
Pch_Pf	Pair	105	0.017316
Pf_Sm	Pair	105	0.121894
Ab_IN72	Pair	105	0.00989911
Ea_Pch	Pair	105	0.0505645
Ea_Pf	Pair	105	0.0262312
Pch_IN63	Pair	105	0.00389453
Pf_IN72	Pair	105	0.032219
Pci_IN63	Pair	105	0.144752
Pch_Sm	Pair	105	0.102857
Pch_Sm	Pair	105	0.0200616
Pch_Sm	Pair	105	0.280687
Pch_Sm	Pair	105	0.0978246
Pch_Sm	Pair	105	0.0595215
Pch_Sm	Pair	105	0.0965309
Pf_Ab	Pair	105	0.0277778
Pf_Ab	Pair	105	0.172549
Pf_Ab	Pair	105	0.0396987
Ea_Pa	Pair	105	0.166061
Ea_Pv	Pair	105	0.113254
Pa_Pv	Pair	105	0.0439967
Pch_Pf	Pair	105	0.0117073
Pf_Sm	Pair	105	0.0663194
Ab_IN72	Pair	105	0.0861111
Ea_Pch	Pair	105	0.0865599
Ea_Pf	Pair	105	0.379229
Pch_Pci	Pair	105	0.0395524
Pch_IN63	Pair	105	0.0048918
Pf_IN72	Pair	105	0.442021
Pci_IN63	Pair	105	0.269374
Ea_Pa	Pair	105	0.226814
Ea_Pv	Pair	105	0.0239789
Pa_Pv	Pair	105	0.0391651
Pch_Pf	Pair	105	0.139994
Pf_Sm	Pair	105	0.122303
Ea_Pch	Pair	105	0.403649
Ea_Pf	Pair	105	0.0502606
Pch_Pci	Pair	105	0.0361498
Pf_IN72	Pair	105	0.388766
Pci_IN63	Pair	105	0.0558036
Ea_Pa	Pair	105	0.0237852
Ea_Pv	Pair	105	0.0998484
Pa_Pv	Pair	105	0.0412505
Pch_Pf	Pair	105	0.106707
Pf_Sm	Pair	105	0.00245815
Ab_IN72	Pair	105	0.030303
Ea_Pch	Pair	105	0.00424312
Ea_Pf	Pair	105	0.0142419
Pch_IN63	Pair	105	0.0483706
Pf_IN72	Pair	105	0.0326087
Pci_IN63	Pair	105	0.179402
Pch_Sm	Pair	105	0.100097
Pch_Sm	Pair	105	0.0425854
Pch_Sm	Pair	105	0.213926
Pch_Sm	Pair	105	0.034137
Pch_Sm	Pair	105	0.160147
Pch_Sm	Pair	105	0.0592895
Pf_Ab	Pair	105	0.0343482
Pf_Ab	Pair	105	0.00707483
Pf_Ab	Pair	105	0.037037
Pf_Ab	Pair	105	0.142857
Pf_Ab	Pair	105	0.163906
Pf_Ab	Pair	105	0.0376344
Ea_Pa_IN72	Trio	105	0.00934993
Ea_Pch_Pv	Trio	105	0.0199369
Ea_Pch_H79	Trio	105	0.0848483
Ea_Pci_Pf	Trio	105	0.0633445
Ea_Pv_Pf	Trio	105	0.00345351
Ea_Pci_Pv	Trio	105	0.0324105
Ea_Pci_IN72	Trio	105	0.110528
Ea_Pf_IN72	Trio	105	0.00200122
Pch_Pci_Pv	Trio	105	0.11711
Pch_Pci_IN65	Trio	105	0.115724
Pch_Pv_Sm	Trio	105	0.151135
Pch_Pv_IN65	Trio	105	0.0249065
Pch_Sm_Ab	Trio	105	0.0364826
Pch_Sm_H79	Trio	105	0.0758118
Pch_Pci_Pf	Trio	105	0.0336794
Pch_Pv_Pf	Trio	105	0.356302
Pch_Pv_Ab	Trio	105	0.0632521
Pch_Pf_Ab	Trio	105	0.738357
Pch_Sm_IN65	Trio	105	0.0425657
Pci_Pv_Pf	Trio	105	0.146905
Pa_Pci_IN72	Trio	105	0.260881
Ea_H82_H97	Trio	105	0.00941284
Pci_Pf_IN72	Trio	105	0.175892
Pci_Pv_IN65	Trio	105	0.0710956
Pa_Pci_Pv	Trio	105	0.0211
Pa_Pci_Fj	Trio	105	0.252383
Pf_Ab_IN72	Trio	105	0.163868
Ea_Pv_Pf	Trio	105	0.0760966
Pv_Pf_Ab	Trio	105	0.232772
Pv_Sm_Ab	Trio	105	0.0145163
Sm_IN65_H79	Trio	105	0.178683
Pv_Pf_Sm	Trio	105	0.347984
Pv_Sm_IN65	Trio	105	0.234019
Sm_Ab_H79	Trio	105	0.0894847
Ea_Pa_IN72	Trio	105	0.0742342
Ea_Pch_Pv	Trio	105	0.0437849
Ea_Pch_H79	Trio	105	0.0248641
Ea_Pv_IN72	Trio	105	0.107457
Ea_Pv_Pf	Trio	105	0.119286
Ea_Pch_Pci	Trio	105	0.150774
Ea_Pf_IN72	Trio	105	0.0766767
Pch_Pci_Pv	Trio	105	0.164732
Pch_Pci_IN65	Trio	105	0.164982
Pch_Pv_Sm	Trio	105	0.277728
Pch_Pv_IN65	Trio	105	0.0744983
Pch_Sm_Ab	Trio	105	0.0209326
Pch_Sm_H79	Trio	105	0.0574848
Pch_Pci_Pf	Trio	105	0.0955807
Pch_Pv_Pf	Trio	105	0.0583197
Pch_Pv_Ab	Trio	105	0.088778
Pch_Pf_Ab	Trio	105	0.0799762
Pch_Sm_IN65	Trio	105	0.0272789
Pch_Ab_H79	Trio	105	0.118395
Pci_Pv_Pf	Trio	105	0.123521
Pa_Pci_IN72	Trio	105	0.449273
Ea_H82_H97	Trio	105	0.0274499
Pci_Pf_IN72	Trio	105	0.362973
Pa_Pci_Pv	Trio	105	0.054782
Pa_Pci_Fj	Trio	105	0.154871
Pf_Ab_IN72	Trio	105	0.433786
Ea_Pv_Pf	Trio	105	0.142757
Pv_Sm_Ab	Trio	105	0.0334318
Pa_Pv_IN72	Trio	105	0.203984
Sm_IN65_H79	Trio	105	0.00329549
Pv_Pf_Sm	Trio	105	0.207149
Pv_Sm_IN65	Trio	105	0.17019
Sm_Ab_H79	Trio	105	0.0312399
Ea_Pa_IN72	Trio	105	0.238341
Ea_Pch_Pv	Trio	105	0.0134721
Ea_Pch_H79	Trio	105	0.114292
Ea_Pv_IN72	Trio	105	0.0409386
Ea_Pv_Pf	Trio	105	0.0759149
Ea_Pch_Pci	Trio	105	0.0582106
Ea_Pci_Pv	Trio	105	0.0809052
Pch_Pci_Pv	Trio	105	0.198238
Pch_Pci_IN65	Trio	105	0.0347907
Pch_Pv_Sm	Trio	105	0.0740814
Pch_Pv_IN65	Trio	105	0.0558052
Pch_Sm_Ab	Trio	105	0.0176423
Pch_Sm_H79	Trio	105	0.0647025
Pch_Pci_Pf	Trio	105	0.106151
Pch_Pv_Pf	Trio	105	0.137228
Pch_Pv_Ab	Trio	105	0.133751
Pch_Pf_Ab	Trio	105	0.237263
Pch_Sm_IN65	Trio	105	0.0813478
Pch_Ab_H79	Trio	105	0.0907937
Pci_Pv_Pf	Trio	105	0.181131
Pci_Pv_IN72	Trio	105	0.354639
Pa_Pci_IN72	Trio	105	0.446977
Ea_H82_H97	Trio	105	0.0351739
Pci_Pf_IN72	Trio	105	0.32574
Pci_Pv_IN65	Trio	105	0.100506
Pa_Pci_Pv	Trio	105	0.141597
Pa_Pci_Fj	Trio	105	0.0669717
Pf_Ab_IN72	Trio	105	0.263134
Ea_Pv_Pf	Trio	105	0.192911
Pv_Pf_Ab	Trio	105	0.214426
Pv_Sm_Ab	Trio	105	0.036968
Sm_IN65_H79	Trio	105	0.0879704
Pv_Pf_Sm	Trio	105	0.395199
Pv_Sm_IN65	Trio	105	0.144712
Sm_Ab_H79	Trio	105	0.204453
Ea_Pa_Pv	Trio	105	0.228153
Pch_Pci_IN63	Trio	105	0.0612157
Pf_Sm_Ab	Trio	105	0.150336
Ea_Pch_Pf	Trio	105	0.190558
Pch_Pf_Sm	Trio	105	0.243232
Ea_Pch_Pf	Trio	105	0.214783
Pch_Pf_Sm	Trio	105	0.417196
Ea_Pa_Pv	Trio	105	0.123827
Pch_Pci_IN63	Trio	105	0.275883
Pch_Pf_Sm	Trio	105	0.062057
Ea_Pa_Pv	Trio	105	0.334339
Pch_Pci_IN63	Trio	105	0.04698
Pf_Sm_Ab	Trio	105	0.201715
Ea_Pch_Pf	Trio	105	0.0917199
Pch_Pf_Sm	Trio	105	0.109208
Pch_Pf_Sm	Trio	105	0.149308
Ea_Pa_Pv	Trio	105	0.189028
Pch_Pci_IN63	Trio	105	0.0485582
Pf_Sm_Ab	Trio	105	0.138041
Ea_Pch_Pf	Trio	105	0.194356
Ea_Pa_Pv	Trio	105	0.194636
Pch_Pci_IN63	Trio	105	0.112148
Pf_Sm_Ab	Trio	105	0.121687
Pch_Pf_Sm	Trio	105	0.0852881
Ea_Pa_Pv	Trio	105	0.151879
Ea_Pch_Pf	Trio	105	0.118195
Pch_Pf_Sm	Trio	105	0.161524
Ea_Pa_Pv	Trio	105	0.0814736
Pch_Pci_IN63	Trio	105	0.0870425
Pf_Sm_Ab	Trio	105	0.0632162
Pch_Pci_IN63	Trio	105	0.0282739
Ea_Pa_Pv	Trio	105	0.26605
Pch_Pci_IN63	Trio	105	0.0797008
Pf_Sm_Ab	Trio	105	0.0489456
Pch_Pf_Sm	Trio	105	0.297149
Ea_Pch_Pf	Trio	105	0.0418168
Pch_Pf_Sm	Trio	105	0.139332
Ea_Pa_Pv	Trio	105	0.277039
Pch_Pci_IN63	Trio	105	0.225146
Pf_Sm_Ab	Trio	105	0.204174
Ea_Pa_Pv	Trio	105	0.190913
Ea_Pci	Pair	147	0.00477278
Pci_Fj	Pair	147	0.19621
Ea_IN72	Pair	147	0.317652
Pv_Pf	Pair	147	0.107302
Sm_H82	Pair	147	0.00124588
Sm_IN65	Pair	147	0.141411
Sm_H79	Pair	147	0.074
Pci_IN65	Pair	147	0.111567
[truncated: 1,461 more rows]

## Sheet: 2C, S4B
sample	sample_kind	Generation	dist_from_ee
Ea_Pci	Pair	73.5	0
Pci_Fj	Pair	73.5	0
Ea_IN72	Pair	73.5	0
Pv_Pf	Pair	73.5	0
Sm_H82	Pair	73.5	0
Sm_IN65	Pair	73.5	0
Sm_H79	Pair	73.5	0
Pci_IN65	Pair	73.5	0
Ab_Fj	Pair	73.5	0			Median		75 quantile		25 quantile
Pch_Ab	Pair	73.5	0		Generation	Pair	Trio	Pair	Trio	Pair	Trio
Ea_H79	Pair	73.5	0		73.5	0	0	0	0	0	0
Pf_Fj	Pair	73.5	0		105	0.0560201	0.114292	0.138412	0.194636	0.0237845	0.0583197
Pci_Pf	Pair	73.5	0		147	0.0708163	0.206526	0.209637	0.292361	0.0293043	0.118773
Pa_Pci	Pair	73.5	0		199.5	0.0857135	0.263253	0.296108	0.394586	0.025332	0.157945
Ea_H82	Pair	73.5	0		315	0.128478	0.291218	0.33848	0.460594	0.0326681	0.134136
Pa_IN63	Pair	73.5	0		399	0.113046	0.321057	0.34988	0.468904	0.0366132	0.16983
Pci_IN72	Pair	73.5	0
Pa_IN63	Pair	73.5	0
H82_H97	Pair	73.5	0
Sm_IN65	Pair	73.5	0
Pa_IN63	Pair	73.5	0
Pv_Sm	Pair	73.5	0
Pch_IN65	Pair	73.5	0
Ea_H82	Pair	73.5	0
Pf_Fj	Pair	73.5	0
Ab_Fj	Pair	73.5	0
Sm_Ab	Pair	73.5	0
H79_Fj	Pair	73.5	0
Ab_H79	Pair	73.5	0
IN65_IN72	Pair	73.5	0
Pv_H77	Pair	73.5	0
Ea_H97	Pair	73.5	0
Ea_Pci	Pair	73.5	0
Pci_H77	Pair	73.5	0
Pch_H79	Pair	73.5	0
H79_IN72	Pair	73.5	0
H79_IN65	Pair	73.5	0
Pv_Pf	Pair	73.5	0
Pch_IN65	Pair	73.5	0
H79_Fj	Pair	73.5	0
Ea_Pci	Pair	73.5	0
Pci_Fj	Pair	73.5	0
Ea_IN72	Pair	73.5	0
Pv_Pf	Pair	73.5	0
IN65_IN72	Pair	73.5	0
Sm_H82	Pair	73.5	0
Sm_IN65	Pair	73.5	0
Sm_H79	Pair	73.5	0
Pci_IN65	Pair	73.5	0
Ab_Fj	Pair	73.5	0
Pch_Ab	Pair	73.5	0
Ea_H79	Pair	73.5	0
Pci_Pf	Pair	73.5	0
Pa_Pci	Pair	73.5	0
Ea_H82	Pair	73.5	0
Pa_IN63	Pair	73.5	0
Pci_IN72	Pair	73.5	0
Pa_IN63	Pair	73.5	0
H82_H97	Pair	73.5	0
Sm_IN65	Pair	73.5	0
Pa_IN63	Pair	73.5	0
Pv_Sm	Pair	73.5	0
Pch_IN65	Pair	73.5	0
Ea_H82	Pair	73.5	0
Pf_Fj	Pair	73.5	0
Ab_Fj	Pair	73.5	0
Sm_Ab	Pair	73.5	0
Ab_H79	Pair	73.5	0
IN65_IN72	Pair	73.5	0
Pv_H77	Pair	73.5	0
Ea_H97	Pair	73.5	0
Ea_Pci	Pair	73.5	0
Pci_H77	Pair	73.5	0
Pch_H79	Pair	73.5	0
H79_IN72	Pair	73.5	0
H79_IN65	Pair	73.5	0
Pv_Pf	Pair	73.5	0
Pch_IN65	Pair	73.5	0
H79_Fj	Pair	73.5	0
Ea_Pci	Pair	73.5	0
Pci_Fj	Pair	73.5	0
Ea_IN72	Pair	73.5	0
Pv_Pf	Pair	73.5	0
Sm_H82	Pair	73.5	0
Sm_IN65	Pair	73.5	0
Sm_H79	Pair	73.5	0
Pci_IN65	Pair	73.5	0
Ab_Fj	Pair	73.5	0
Pch_Ab	Pair	73.5	0
Ea_H79	Pair	73.5	0
Pf_Fj	Pair	73.5	0
Pci_Pf	Pair	73.5	0
Pa_Pci	Pair	73.5	0
Ea_H82	Pair	73.5	0
Pa_IN63	Pair	73.5	0
Pci_IN72	Pair	73.5	0
Pa_IN63	Pair	73.5	0
H82_H97	Pair	73.5	0
Sm_IN65	Pair	73.5	0
Pa_IN63	Pair	73.5	0
Pv_Sm	Pair	73.5	0
Pch_IN65	Pair	73.5	0
Ea_H82	Pair	73.5	0
Pf_Fj	Pair	73.5	0
Ab_Fj	Pair	73.5	0
Sm_Ab	Pair	73.5	0
H79_Fj	Pair	73.5	0
Ab_H79	Pair	73.5	0
Ea_H97	Pair	73.5	0
Ea_Pci	Pair	73.5	0
Pci_H77	Pair	73.5	0
Pch_H79	Pair	73.5	0
H79_IN72	Pair	73.5	0
H79_IN65	Pair	73.5	0
Pv_Pf	Pair	73.5	0
Pch_IN65	Pair	73.5	0
H79_Fj	Pair	73.5	0
Ea_Pa	Pair	73.5	0
Ea_Pv	Pair	73.5	0
Pa_Pv	Pair	73.5	0
Pch_Pf	Pair	73.5	0
Pf_Sm	Pair	73.5	0
Ab_IN72	Pair	73.5	0
Ea_Pch	Pair	73.5	0
Ea_Pf	Pair	73.5	0
Pch_Pci	Pair	73.5	0
Pch_IN63	Pair	73.5	0
Pf_IN72	Pair	73.5	0
Pci_IN63	Pair	73.5	0
Ea_Pa	Pair	73.5	0
Ea_Pv	Pair	73.5	0
Pa_Pv	Pair	73.5	0
Pch_Pf	Pair	73.5	0
Pf_Sm	Pair	73.5	0
Ab_IN72	Pair	73.5	0
Ea_Pch	Pair	73.5	0
Ea_Pf	Pair	73.5	0
Pch_Pci	Pair	73.5	0
Pch_IN63	Pair	73.5	0
Pf_IN72	Pair	73.5	0
Pci_IN63	Pair	73.5	0
Ea_Pa	Pair	73.5	0
Ea_Pv	Pair	73.5	0
Pa_Pv	Pair	73.5	0
Pch_Pf	Pair	73.5	0
Pf_Sm	Pair	73.5	0
Ab_IN72	Pair	73.5	0
Ea_Pch	Pair	73.5	0
Ea_Pf	Pair	73.5	0
Pch_IN63	Pair	73.5	0
Pf_IN72	Pair	73.5	0
Pci_IN63	Pair	73.5	0
Pch_Sm	Pair	73.5	0
Pch_Sm	Pair	73.5	0
Pch_Sm	Pair	73.5	0
Pch_Sm	Pair	73.5	0
Pch_Sm	Pair	73.5	0
Pch_Sm	Pair	73.5	0
Pf_Ab	Pair	73.5	0
Pf_Ab	Pair	73.5	0
Pf_Ab	Pair	73.5	0
Pf_Ab	Pair	73.5	0
Pf_Ab	Pair	73.5	0
Pf_Ab	Pair	73.5	0
Ea_Pa	Pair	73.5	0
Ea_Pv	Pair	73.5	0
Pa_Pv	Pair	73.5	0
Pch_Pf	Pair	73.5	0
Pf_Sm	Pair	73.5	0
Ab_IN72	Pair	73.5	0
Ea_Pch	Pair	73.5	0
Ea_Pf	Pair	73.5	0
Pch_Pci	Pair	73.5	0
Pf_IN72	Pair	73.5	0
Pci_IN63	Pair	73.5	0
Ea_Pa	Pair	73.5	0
Ea_Pv	Pair	73.5	0
Pa_Pv	Pair	73.5	0
Pch_Pf	Pair	73.5	0
Pf_Sm	Pair	73.5	0
Ab_IN72	Pair	73.5	0
Ea_Pch	Pair	73.5	0
Ea_Pf	Pair	73.5	0
Pch_Pci	Pair	73.5	0
Pch_IN63	Pair	73.5	0
Pf_IN72	Pair	73.5	0
Pci_IN63	Pair	73.5	0
Ea_Pa	Pair	73.5	0
Ea_Pv	Pair	73.5	0
Pa_Pv	Pair	73.5	0
Pch_Pf	Pair	73.5	0
Pf_Sm	Pair	73.5	0
Ab_IN72	Pair	73.5	0
Ea_Pch	Pair	73.5	0
Ea_Pf	Pair	73.5	0
Pch_IN63	Pair	73.5	0
Pf_IN72	Pair	73.5	0
Pci_IN63	Pair	73.5	0
Pch_Sm	Pair	73.5	0
Pch_Sm	Pair	73.5	0
Pch_Sm	Pair	73.5	0
Pch_Sm	Pair	73.5	0
Pch_Sm	Pair	73.5	0
Pch_Sm	Pair	73.5	0
Pf_Ab	Pair	73.5	0
Pf_Ab	Pair	73.5	0
Pf_Ab	Pair	73.5	0
Pf_Ab	Pair	73.5	0
Pf_Ab	Pair	73.5	0
Pf_Ab	Pair	73.5	0
Ea_Pa	Pair	73.5	0
Ea_Pv	Pair	73.5	0
Pa_Pv	Pair	73.5	0
Pch_Pf	Pair	73.5	0
Pf_Sm	Pair	73.5	0
Ab_IN72	Pair	73.5	0
Ea_Pch	Pair	73.5	0
Ea_Pf	Pair	73.5	0
Pch_Pci	Pair	73.5	0
Pch_IN63	Pair	73.5	0
Pf_IN72	Pair	73.5	0
Pci_IN63	Pair	73.5	0
Ea_Pa	Pair	73.5	0
Ea_Pv	Pair	73.5	0
Pa_Pv	Pair	73.5	0
Pch_Pf	Pair	73.5	0
Pf_Sm	Pair	73.5	0
Ab_IN72	Pair	73.5	0
Ea_Pch	Pair	73.5	0
Ea_Pf	Pair	73.5	0
Pch_Pci	Pair	73.5	0
Pch_IN63	Pair	73.5	0
Pf_IN72	Pair	73.5	0
Pci_IN63	Pair	73.5	0
Ea_Pa	Pair	73.5	0
Ea_Pv	Pair	73.5	0
Pa_Pv	Pair	73.5	0
Pch_Pf	Pair	73.5	0
Pf_Sm	Pair	73.5	0
Ab_IN72	Pair	73.5	0
Ea_Pch	Pair	73.5	0
Ea_Pf	Pair	73.5	0
Pch_IN63	Pair	73.5	0
Pf_IN72	Pair	73.5	0
Pci_IN63	Pair	73.5	0
Pch_Sm	Pair	73.5	0
Pch_Sm	Pair	73.5	0
Pch_Sm	Pair	73.5	0
Pch_Sm	Pair	73.5	0
Pch_Sm	Pair	73.5	0
Pch_Sm	Pair	73.5	0
Pf_Ab	Pair	73.5	0
Pf_Ab	Pair	73.5	0
Pf_Ab	Pair	73.5	0
Pf_Ab	Pair	73.5	0
Pf_Ab	Pair	73.5	0
Pf_Ab	Pair	73.5	0
Ea_Pa_IN72	Trio	73.5	0
Ea_Pch_Pv	Trio	73.5	0
Ea_Pch_H79	Trio	73.5	0
Ea_Pci_Pf	Trio	73.5	0
Ea_Pv_IN72	Trio	73.5	0
Ea_Pv_Pf	Trio	73.5	0
Ea_Pci_Pv	Trio	73.5	0
Ea_Pci_IN72	Trio	73.5	0
Ea_Pf_IN72	Trio	73.5	0
Pch_Pci_Pv	Trio	73.5	0
Pch_Pci_IN65	Trio	73.5	0
Pch_Pv_Sm	Trio	73.5	0
Pch_Pv_IN65	Trio	73.5	0
Pch_Sm_Ab	Trio	73.5	0
Pch_Sm_H79	Trio	73.5	0
Pch_Pci_Pf	Trio	73.5	0
Pch_Pv_Pf	Trio	73.5	0
Pch_Pv_Ab	Trio	73.5	0
Pch_Pf_Ab	Trio	73.5	0
Pch_Sm_IN65	Trio	73.5	0
Pch_Ab_H79	Trio	73.5	0
Pci_Pv_Pf	Trio	73.5	0
Ea_H82_H97	Trio	73.5	0
Pci_Pf_IN72	Trio	73.5	0
Pci_Pv_IN65	Trio	73.5	0
Pa_Pci_Pv	Trio	73.5	0
Pa_Pci_Fj	Trio	73.5	0
Pf_Ab_IN72	Trio	73.5	0
Pv_Pf_Ab	Trio	73.5	0
Pv_Sm_Ab	Trio	73.5	0
Sm_IN65_H79	Trio	73.5	0
Pv_Pf_Sm	Trio	73.5	0
Pv_Sm_IN65	Trio	73.5	0
Sm_Ab_H79	Trio	73.5	0
Ea_Pa_IN72	Trio	73.5	0
Ea_Pch_Pv	Trio	73.5	0
Ea_Pch_H79	Trio	73.5	0
Ea_Pci_Pf	Trio	73.5	0
Ea_Pv_IN72	Trio	73.5	0
Ea_Pv_Pf	Trio	73.5	0
Ea_Pch_Pci	Trio	73.5	0
Ea_Pf_IN72	Trio	73.5	0
Pch_Pci_Pv	Trio	73.5	0
Pch_Pci_IN65	Trio	73.5	0
Pch_Pv_Sm	Trio	73.5	0
Pch_Pv_IN65	Trio	73.5	0
Pch_Sm_Ab	Trio	73.5	0
Pch_Sm_H79	Trio	73.5	0
Pch_Pci_Pf	Trio	73.5	0
Pch_Pv_Pf	Trio	73.5	0
Pch_Pv_Ab	Trio	73.5	0
Pch_Sm_IN65	Trio	73.5	0
Pch_Ab_H79	Trio	73.5	0
Pci_Pv_Pf	Trio	73.5	0
Pa_Pci_IN72	Trio	73.5	0
Ea_H82_H97	Trio	73.5	0
Pci_Pf_IN72	Trio	73.5	0
Pci_Pv_IN65	Trio	73.5	0
Pa_Pci_Pv	Trio	73.5	0
Pf_Ab_IN72	Trio	73.5	0
Ea_Pv_Pf	Trio	73.5	0
Pv_Pf_Ab	Trio	73.5	0
Pv_Sm_Ab	Trio	73.5	0
Pa_Pv_IN72	Trio	73.5	0
Sm_IN65_H79	Trio	73.5	0
Pv_Pf_Sm	Trio	73.5	0
Ea_Pa_IN72	Trio	73.5	0
Ea_Pch_Pv	Trio	73.5	0
Ea_Pch_H79	Trio	73.5	0
Ea_Pci_Pf	Trio	73.5	0
Ea_Pv_IN72	Trio	73.5	0
Ea_Pv_Pf	Trio	73.5	0
Ea_Pch_Pci	Trio	73.5	0
Ea_Pci_Pv	Trio	73.5	0
Ea_Pf_IN72	Trio	73.5	0
Pch_Pci_Pv	Trio	73.5	0
Pch_Pci_IN65	Trio	73.5	0
Pch_Pv_Sm	Trio	73.5	0
Pch_Pv_IN65	Trio	73.5	0
Pch_Sm_Ab	Trio	73.5	0
Pch_Sm_H79	Trio	73.5	0
Pch_Pci_Pf	Trio	73.5	0
Pch_Pv_Pf	Trio	73.5	0
Pch_Pv_Ab	Trio	73.5	0
Pch_Pf_Ab	Trio	73.5	0
Pch_Sm_IN65	Trio	73.5	0
Pch_Ab_H79	Trio	73.5	0
Pci_Pv_Pf	Trio	73.5	0
Pci_Pv_IN72	Trio	73.5	0
Pa_Pci_IN72	Trio	73.5	0
Ea_H82_H97	Trio	73.5	0
Pci_Pf_IN72	Trio	73.5	0
Pci_Pv_IN65	Trio	73.5	0
Pa_Pci_Pv	Trio	73.5	0
Pa_Pci_Fj	Trio	73.5	0
Pf_Ab_IN72	Trio	73.5	0
Ea_Pv_Pf	Trio	73.5	0
Pv_Pf_Ab	Trio	73.5	0
Pv_Sm_Ab	Trio	73.5	0
Sm_IN65_H79	Trio	73.5	0
Pv_Pf_Sm	Trio	73.5	0
Pv_Sm_IN65	Trio	73.5	0
Sm_Ab_H79	Trio	73.5	0
Ea_Pa_Pv	Trio	73.5	0
Pch_Pci_IN63	Trio	73.5	0
Pf_Sm_Ab	Trio	73.5	0
Ea_Pch_Pf	Trio	73.5	0
Pch_Pf_Sm	Trio	73.5	0
Ea_Pch_Pf	Trio	73.5	0
Pch_Pf_Sm	Trio	73.5	0
Ea_Pa_Pv	Trio	73.5	0
Pch_Pci_IN63	Trio	73.5	0
Pf_Sm_Ab	Trio	73.5	0
Pch_Pf_Sm	Trio	73.5	0
Ea_Pa_Pv	Trio	73.5	0
Pch_Pci_IN63	Trio	73.5	0
Pf_Sm_Ab	Trio	73.5	0
Ea_Pch_Pf	Trio	73.5	0
Pch_Pf_Sm	Trio	73.5	0
Pch_Pf_Sm	Trio	73.5	0
Ea_Pa_Pv	Trio	73.5	0
Pch_Pci_IN63	Trio	73.5	0
Pf_Sm_Ab	Trio	73.5	0
Ea_Pch_Pf	Trio	73.5	0
Ea_Pa_Pv	Trio	73.5	0
Pch_Pci_IN63	Trio	73.5	0
Pf_Sm_Ab	Trio	73.5	0
Pch_Pf_Sm	Trio	73.5	0
Ea_Pa_Pv	Trio	73.5	0
Ea_Pch_Pf	Trio	73.5	0
Pch_Pf_Sm	Trio	73.5	0
Ea_Pa_Pv	Trio	73.5	0
Pch_Pci_IN63	Trio	73.5	0
Pf_Sm_Ab	Trio	73.5	0
Pch_Pci_IN63	Trio	73.5	0
Ea_Pa_Pv	Trio	73.5	0
Pch_Pci_IN63	Trio	73.5	0
Pf_Sm_Ab	Trio	73.5	0
Pch_Pf_Sm	Trio	73.5	0
Pf_Sm_Ab	Trio	73.5	0
Ea_Pch_Pf	Trio	73.5	0
Pch_Pf_Sm	Trio	73.5	0
Ea_Pa_Pv	Trio	73.5	0
Pch_Pci_IN63	Trio	73.5	0
Pf_Sm_Ab	Trio	73.5	0
Ea_Pa_Pv	Trio	73.5	0
Ea_Pci	Pair	105	0.00553161
Pci_Fj	Pair	105	0.0324585
Ea_IN72	Pair	105	0.164135
Pv_Pf	Pair	105	0.0487356
Sm_H82	Pair	105	0.0120546
Sm_IN65	Pair	105	0.157907
Sm_H79	Pair	105	0.0669379
Pci_IN65	Pair	105	0.0421017
Ab_Fj	Pair	105	0.0642857
Pch_Ab	Pair	105	0.0119082
Ea_H79	Pair	105	0.159835
Pf_Fj	Pair	105	0.411905
Pci_Pf	Pair	105	0.0272931
Pa_Pci	Pair	105	0.04563
Ea_H82	Pair	105	0.0217391
Pa_IN63	Pair	105	0.0260352
Pci_IN72	Pair	105	0.0890776
Pa_IN63	Pair	105	0.0251147
H82_H97	Pair	105	0.0106791
Sm_IN65	Pair	105	0.193977
Pa_IN63	Pair	105	0.0373708
Pv_Sm	Pair	105	0.317797
Pch_IN65	Pair	105	0.0551471
Ea_H82	Pair	105	0.00354517
Pf_Fj	Pair	105	0.03
Ab_Fj	Pair	105	0.0392157
Sm_Ab	Pair	105	0.0169852
H79_Fj	Pair	105	0.00650593
Ab_H79	Pair	105	0.159091
IN65_IN72	Pair	105	0
Pv_H77	Pair	105	0
Ea_H97	Pair	105	0.0967962
Ea_Pci	Pair	105	0.107193
Pci_H77	Pair	105	0.0140845
Pch_H79	Pair	105	0.012218
H79_IN72	Pair	105	0.0298123
H79_IN65	Pair	105	0.0908444
Pv_Pf	Pair	105	0.0751439
Pch_IN65	Pair	105	0.0808844
H79_Fj	Pair	105	0.340959
Ea_Pci	Pair	105	0.0751218
Pci_Fj	Pair	105	0.136829
Ea_IN72	Pair	105	0.0640823
Pv_Pf	Pair	105	0.0955556
IN65_IN72	Pair	105	0.00584795
Sm_H82	Pair	105	0.0196078
Sm_IN65	Pair	105	0.0639741
Sm_H79	Pair	105	0.0613666
Pci_IN65	Pair	105	0.0286875
Ab_Fj	Pair	105	0.4925
Pch_Ab	Pair	105	0.090555
Ea_H79	Pair	105	0.547619
Pci_Pf	Pair	105	0.0522031
Pa_Pci	Pair	105	0.218667
Ea_H82	Pair	105	0.0132524
Pa_IN63	Pair	105	0.0253709
Pci_IN72	Pair	105	0.0440059
Pa_IN63	Pair	105	0.0272491
H82_H97	Pair	105	0.00125078
Sm_IN65	Pair	105	0.425689
Pa_IN63	Pair	105	0.0145638
Pv_Sm	Pair	105	0.0562318
Pch_IN65	Pair	105	0.186992
Ea_H82	Pair	105	0.00150351
Pf_Fj	Pair	105	0.0730752
Ab_Fj	Pair	105	0.0560201
Sm_Ab	Pair	105	0.0412142
Ab_H79	Pair	105	0
IN65_IN72	Pair	105	0.00361011
Pv_H77	Pair	105	0.762332
Ea_H97	Pair	105	0.114021
Ea_Pci	Pair	105	0.17
Pci_H77	Pair	105	0.0396825
Pch_H79	Pair	105	0.0977011
H79_IN72	Pair	105	0.0041625
H79_IN65	Pair	105	0.11207
Pv_Pf	Pair	105	0.0224773
Pch_IN65	Pair	105	0.123082
H79_Fj	Pair	105	0.691801
Ea_Pci	Pair	105	0.013039
Pci_Fj	Pair	105	0.0230173
Ea_IN72	Pair	105	0.176501
Pv_Pf	Pair	105	0.0702668
Sm_H82	Pair	105	0.01
Sm_IN65	Pair	105	0.133021
Sm_H79	Pair	105	0.0258185
Ab_Fj	Pair	105	0.398551
Pch_Ab	Pair	105	0.0260602
Ea_H79	Pair	105	0.3252
Pci_Pf	Pair	105	0.145643
Pa_Pci	Pair	105	0.221411
Ea_H82	Pair	105	0.0237838
Pa_IN63	Pair	105	0.00469658
Pa_IN63	Pair	105	0.0181188
H82_H97	Pair	105	0.07441
Sm_IN65	Pair	105	0.283101
Pa_IN63	Pair	105	0.0391437
Pv_Sm	Pair	105	0.178385
Pch_IN65	Pair	105	0.0759907
Ea_H82	Pair	105	0.0819155
Pf_Fj	Pair	105	0.188914
Ab_Fj	Pair	105	0.216667
Sm_Ab	Pair	105	0.0131969
Ea_H97	Pair	105	0.081247
Pci_H77	Pair	105	0.0149254
Pch_H79	Pair	105	0.109326
H79_IN72	Pair	105	0.00103474
H79_IN65	Pair	105	0.0953746
Pv_Pf	Pair	105	0.296053
Pch_IN65	Pair	105	0.0798337
H79_Fj	Pair	105	0.0531732
Ea_Pa	Pair	105	0.00183086
Ea_Pv	Pair	105	0.534641
Pa_Pv	Pair	105	0.00831601
Pch_Pf	Pair	105	0.0495037
Pf_Sm	Pair	105	0.126386
Ab_IN72	Pair	105	0.0219137
Ea_Pch	Pair	105	0.121507
Pch_Pci	Pair	105	0.0226154
Pch_IN63	Pair	105	0.016512
Pf_IN72	Pair	105	0.0494297
Pci_IN63	Pair	105	0.173022
Ea_Pa	Pair	105	0.192627
Ea_Pv	Pair	105	0.0846154
Pa_Pv	Pair	105	0.0961538
Pch_Pf	Pair	105	0.011779
Pf_Sm	Pair	105	0.00662021
Ea_Pch	Pair	105	0.0861111
Ea_Pf	Pair	105	0.0625668
Pch_Pci	Pair	105	0.0234683
Pch_IN63	Pair	105	0.00744417
Pf_IN72	Pair	105	0.0377868
Pci_IN63	Pair	105	0.372739
Ea_Pa	Pair	105	0.334264
Ea_Pv	Pair	105	0.039943
Pa_Pv	Pair	105	0.0342632
Pch_Pf	Pair	105	0.351679
Pch_Pci	Pair	105
Pch_IN63	Pair	105	0.0148867
Pci_IN63	Pair	105	0.210256
Pch_Sm	Pair	105	0.0323598
Pch_Sm	Pair	105	0.184898
Pch_Sm	Pair	105	0.06099
Pch_Sm	Pair	105	0.078609
Pch_Sm	Pair	105	0.0786144
Pch_Sm	Pair	105	0.0327594
Pf_Ab	Pair	105	0.024971
Pf_Ab	Pair	105	0.0860215
Pf_Ab	Pair	105	0.00448073
Pf_Ab	Pair	105	0.00239063
Pf_Ab	Pair	105	0.00313818
Pf_Ab	Pair	105	0.0112269
Ea_Pa	Pair	105	0.190346
Ea_Pv	Pair	105	0.294912
Pa_Pv	Pair	105	0.0194322
Pch_Pf	Pair	105	0.0282468
Pf_Sm	Pair	105	0.0444444
Ab_IN72	Pair	105	0.0595726
Ea_Pch	Pair	105	0.0913925
Ea_Pf	Pair	105	0.101366
Pch_Pci	Pair	105	0.0504673
Pf_IN72	Pair	105	0.0299145
Pci_IN63	Pair	105	0.288265
Ea_Pa	Pair	105	0.15619
Ea_Pv	Pair	105	0.357821
Pa_Pv	Pair	105	0.00531738
Pch_Pf	Pair	105	0.0654901
Pf_Sm	Pair	105	0.158454
Ab_IN72	Pair	105	0.0132149
Ea_Pch	Pair	105	0.653759
Ea_Pf	Pair	105	0.252681
Pch_Pci	Pair	105	0.028749
Pch_IN63	Pair	105	0.00518135
Pf_IN72	Pair	105	0.0955542
Pci_IN63	Pair	105	0.297072
Ea_Pa	Pair	105	0.281271
Ea_Pv	Pair	105	0.0202957
Pa_Pv	Pair	105	0.0348034
Pch_Pf	Pair	105	0.017316
Pf_Sm	Pair	105	0.121894
Ab_IN72	Pair	105	0.00989911
Ea_Pch	Pair	105	0.0505645
Ea_Pf	Pair	105	0.0262312
Pch_IN63	Pair	105	0.00389453
Pf_IN72	Pair	105	0.032219
Pci_IN63	Pair	105	0.144752
Pch_Sm	Pair	105	0.102857
Pch_Sm	Pair	105	0.0200616
Pch_Sm	Pair	105	0.280687
Pch_Sm	Pair	105	0.0978246
Pch_Sm	Pair	105	0.0595215
Pch_Sm	Pair	105	0.0965309
Pf_Ab	Pair	105	0.0277778
Pf_Ab	Pair	105	0.172549
Pf_Ab	Pair	105	0.0396987
Ea_Pa	Pair	105	0.166061
Ea_Pv	Pair	105	0.113254
Pa_Pv	Pair	105	0.0439967
Pch_Pf	Pair	105	0.0117073
Pf_Sm	Pair	105	0.0663194
Ab_IN72	Pair	105	0.0861111
Ea_Pch	Pair	105	0.0865599
Ea_Pf	Pair	105	0.379229
Pch_Pci	Pair	105	0.0395524
Pch_IN63	Pair	105	0.0048918
Pf_IN72	Pair	105	0.442021
Pci_IN63	Pair	105	0.269374
Ea_Pa	Pair	105	0.226814
Ea_Pv	Pair	105	0.0239789
Pa_Pv	Pair	105	0.0391651
Pch_Pf	Pair	105	0.139994
Pf_Sm	Pair	105	0.122303
Ea_Pch	Pair	105	0.403649
Ea_Pf	Pair	105	0.0502606
Pch_Pci	Pair	105	0.0361498
Pf_IN72	Pair	105	0.388766
Pci_IN63	Pair	105	0.0558036
Ea_Pa	Pair	105	0.0237852
Ea_Pv	Pair	105	0.0998484
Pa_Pv	Pair	105	0.0412505
Pch_Pf	Pair	105	0.106707
Pf_Sm	Pair	105	0.00245815
Ab_IN72	Pair	105	0.030303
Ea_Pch	Pair	105	0.00424312
Ea_Pf	Pair	105	0.0142419
Pch_IN63	Pair	105	0.0483706
Pf_IN72	Pair	105	0.0326087
Pci_IN63	Pair	105	0.179402
Pch_Sm	Pair	105	0.100097
Pch_Sm	Pair	105	0.0425854
Pch_Sm	Pair	105	0.213926
Pch_Sm	Pair	105	0.034137
Pch_Sm	Pair	105	0.160147
Pch_Sm	Pair	105	0.0592895
Pf_Ab	Pair	105	0.0343482
Pf_Ab	Pair	105	0.00707483
Pf_Ab	Pair	105	0.037037
Pf_Ab	Pair	105	0.142857
Pf_Ab	Pair	105	0.163906
Pf_Ab	Pair	105	0.0376344
Ea_Pa_IN72	Trio	105	0.00934993
Ea_Pch_Pv	Trio	105	0.0199369
Ea_Pch_H79	Trio	105	0.0848483
Ea_Pci_Pf	Trio	105	0.0633445
Ea_Pv_Pf	Trio	105	0.00345351
Ea_Pci_Pv	Trio	105	0.0324105
Ea_Pci_IN72	Trio	105	0.110528
Ea_Pf_IN72	Trio	105	0.00200122
Pch_Pci_Pv	Trio	105	0.11711
Pch_Pci_IN65	Trio	105	0.115724
Pch_Pv_Sm	Trio	105	0.151135
Pch_Pv_IN65	Trio	105	0.0249065
Pch_Sm_Ab	Trio	105	0.0364826
Pch_Sm_H79	Trio	105	0.0758118
Pch_Pci_Pf	Trio	105	0.0336794
Pch_Pv_Pf	Trio	105	0.356302
Pch_Pv_Ab	Trio	105	0.0632521
Pch_Pf_Ab	Trio	105	0.738357
Pch_Sm_IN65	Trio	105	0.0425657
Pci_Pv_Pf	Trio	105	0.146905
Pa_Pci_IN72	Trio	105
Ea_H82_H97	Trio	105	0.00941284
Pci_Pf_IN72	Trio	105	0.175892
Pci_Pv_IN65	Trio	105	0.0710956
Pa_Pci_Pv	Trio	105	0.0211
Pa_Pci_Fj	Trio	105	0.252383
Pf_Ab_IN72	Trio	105	0.163868
Ea_Pv_Pf	Trio	105
Pv_Pf_Ab	Trio	105	0.232772
Pv_Sm_Ab	Trio	105	0.0145163
Sm_IN65_H79	Trio	105	0.178683
Pv_Pf_Sm	Trio	105	0.347984
Pv_Sm_IN65	Trio	105	0.234019
Sm_Ab_H79	Trio	105	0.0894847
Ea_Pa_IN72	Trio	105	0.0742342
Ea_Pch_Pv	Trio	105	0.0437849
Ea_Pch_H79	Trio	105	0.0248641
Ea_Pv_IN72	Trio	105	0.107457
Ea_Pv_Pf	Trio	105	0.119286
Ea_Pch_Pci	Trio	105	0.150774
Ea_Pf_IN72	Trio	105	0.0766767
Pch_Pci_Pv	Trio	105	0.164732
Pch_Pci_IN65	Trio	105	0.164982
Pch_Pv_Sm	Trio	105	0.277728
Pch_Pv_IN65	Trio	105	0.0744983
Pch_Sm_Ab	Trio	105	0.0209326
Pch_Sm_H79	Trio	105	0.0574848
Pch_Pci_Pf	Trio	105	0.0955807
Pch_Pv_Pf	Trio	105	0.0583197
Pch_Pv_Ab	Trio	105	0.088778
Pch_Pf_Ab	Trio	105
Pch_Sm_IN65	Trio	105	0.0272789
Pch_Ab_H79	Trio	105	0.118395
Pci_Pv_Pf	Trio	105	0.123521
Pa_Pci_IN72	Trio	105	0.449273
Ea_H82_H97	Trio	105	0.0274499
Pci_Pf_IN72	Trio	105	0.362973
Pa_Pci_Pv	Trio	105	0.054782
Pa_Pci_Fj	Trio	105
Pf_Ab_IN72	Trio	105	0.433786
Ea_Pv_Pf	Trio	105	0.142757
Pv_Sm_Ab	Trio	105	0.0334318
Pa_Pv_IN72	Trio	105	0.203984
Sm_IN65_H79	Trio	105	0.00329549
Pv_Pf_Sm	Trio	105	0.207149
Pv_Sm_IN65	Trio	105
Sm_Ab_H79	Trio	105
Ea_Pa_IN72	Trio	105	0.238341
Ea_Pch_Pv	Trio	105	0.0134721
Ea_Pch_H79	Trio	105	0.114292
Ea_Pv_IN72	Trio	105	0.0409386
Ea_Pv_Pf	Trio	105	0.0759149
Ea_Pch_Pci	Trio	105	0.0582106
Ea_Pci_Pv	Trio	105	0.0809052
Pch_Pci_Pv	Trio	105	0.198238
Pch_Pci_IN65	Trio	105	0.0347907
Pch_Pv_Sm	Trio	105	0.0740814
Pch_Pv_IN65	Trio	105	0.0558052
Pch_Sm_Ab	Trio	105	0.0176423
Pch_Sm_H79	Trio	105	0.0647025
Pch_Pci_Pf	Trio	105	0.106151
Pch_Pv_Pf	Trio	105	0.137228
Pch_Pv_Ab	Trio	105	0.133751
Pch_Pf_Ab	Trio	105	0.237263
Pch_Sm_IN65	Trio	105	0.0813478
Pch_Ab_H79	Trio	105	0.0907937
Pci_Pv_Pf	Trio	105	0.181131
Pci_Pv_IN72	Trio	105	0.354639
Pa_Pci_IN72	Trio	105	0.446977
Ea_H82_H97	Trio	105	0.0351739
Pci_Pf_IN72	Trio	105	0.32574
Pci_Pv_IN65	Trio	105	0.100506
Pa_Pci_Pv	Trio	105	0.141597
Pa_Pci_Fj	Trio	105	0.0669717
Pf_Ab_IN72	Trio	105	0.263134
Ea_Pv_Pf	Trio	105	0.192911
Pv_Pf_Ab	Trio	105	0.214426
Pv_Sm_Ab	Trio	105	0.036968
Sm_IN65_H79	Trio	105	0.0879704
Pv_Pf_Sm	Trio	105	0.395199
Pv_Sm_IN65	Trio	105	0.144712
Sm_Ab_H79	Trio	105	0.204453
Ea_Pa_Pv	Trio	105	0.228153
Pch_Pci_IN63	Trio	105	0.0612157
Pf_Sm_Ab	Trio	105	0.150336
Ea_Pch_Pf	Trio	105	0.190558
Pch_Pf_Sm	Trio	105	0.243232
Ea_Pch_Pf	Trio	105	0.214783
Pch_Pf_Sm	Trio	105	0.417196
Ea_Pa_Pv	Trio	105	0.123827
Pch_Pci_IN63	Trio	105	0.275883
Pch_Pf_Sm	Trio	105	0.062057
Ea_Pa_Pv	Trio	105	0.334339
Pch_Pci_IN63	Trio	105	0.04698
Pf_Sm_Ab	Trio	105	0.201715
Ea_Pch_Pf	Trio	105	0.0917199
Pch_Pf_Sm	Trio	105	0.109208
Pch_Pf_Sm	Trio	105	0.149308
Ea_Pa_Pv	Trio	105	0.189028
Pch_Pci_IN63	Trio	105	0.0485582
Pf_Sm_Ab	Trio	105	0.138041
Ea_Pch_Pf	Trio	105	0.194356
Ea_Pa_Pv	Trio	105	0.194636
Pch_Pci_IN63	Trio	105	0.112148
Pf_Sm_Ab	Trio	105	0.121687
Pch_Pf_Sm	Trio	105	0.0852881
Ea_Pa_Pv	Trio	105	0.151879
Ea_Pch_Pf	Trio	105	0.118195
Pch_Pf_Sm	Trio	105	0.161524
Ea_Pa_Pv	Trio	105	0.0814736
Pch_Pci_IN63	Trio	105	0.0870425
Pf_Sm_Ab	Trio	105	0.0632162
Pch_Pci_IN63	Trio	105	0.0282739
Ea_Pa_Pv	Trio	105	0.26605
Pch_Pci_IN63	Trio	105	0.0797008
Pf_Sm_Ab	Trio	105	0.0489456
Pch_Pf_Sm	Trio	105	0.297149
Ea_Pch_Pf	Trio	105	0.0418168
Pch_Pf_Sm	Trio	105	0.139332
Ea_Pa_Pv	Trio	105	0.277039
Pch_Pci_IN63	Trio	105	0.225146
Pf_Sm_Ab	Trio	105	0.204174
Ea_Pa_Pv	Trio	105	0.190913
Ea_Pci	Pair	147	0.00075883
Pci_Fj	Pair	147	0.163751
Ea_IN72	Pair	147	0.481787
Pv_Pf	Pair	147	0.058566
Sm_H82	Pair	147	0.0133005
Sm_IN65	Pair	147	0.0164954
Sm_H79	Pair	147	0.00706215
Pci_IN65	Pair	147	0.0694654
Ab_Fj	Pair	147	0.0388889
Pch_Ab	Pair	147	0.0741241
Ea_H79	Pair	147	0.0714476
Pf_Fj	Pair	147	0.0551948
Pci_Pf	Pair	147	0.046677
Pa_Pci	Pair	147	0.293077
Ea_H82	Pair	147	0.0232558
Pa_IN63	Pair	147	0.0748699
Pci_IN72	Pair	147	0.0883941
Pa_IN63	Pair	147	0.0478411
H82_H97	Pair	147	0.00557461
Sm_IN65	Pair	147	0.190745
Pa_IN63	Pair	147	0.0574713
Pv_Sm	Pair	147	0.0171233
Pch_IN65	Pair	147	0.297051
Ea_H82	Pair	147	0.0139238
Pf_Fj	Pair	147	0.431929
Ab_Fj	Pair	147	0.157754
Sm_Ab	Pair	147	0.0495163
H79_Fj	Pair	147	0.455224
Ab_H79	Pair	147	0.462516
IN65_IN72	Pair	147	0.00311526
Pv_H77	Pair	147	0
Ea_H97	Pair	147	0.0877017
Ea_Pci	Pair	147	0.102974
Pci_H77	Pair	147	0
Pch_H79	Pair	147	0.16511
H79_IN65	Pair	147	0.0430065
Pv_Pf	Pair	147	0.0572596
Pch_IN65	Pair	147	0.0623308
H79_Fj	Pair	147	0.236512
Ea_Pci	Pair	147	0.0713845
Pci_Fj	Pair	147	0.161064
Ea_IN72	Pair	147	0.261313
Pv_Pf	Pair	147	0.29
IN65_IN72	Pair	147	0.00584795
Sm_H82	Pair	147	0.0110608
Sm_H79	Pair	147	0.177914
Pci_IN65	Pair	147	0.0348162
Ab_Fj	Pair	147	0.416842
Pch_Ab	Pair	147	0.0517089
Pf_Fj	Pair	147
Pci_Pf	Pair	147	0.0303081
Pa_Pci	Pair	147	0.103385
Ea_H82	Pair	147	0.0255102
Pa_IN63	Pair	147	0.0656934
Pci_IN72	Pair	147	0.0711978
Pa_IN63	Pair	147	0.0502802
H82_H97	Pair	147	0.00611823
Sm_IN65	Pair	147	0.391227
Pa_IN63	Pair	147	0.0221519
Pv_Sm	Pair	147	0.00685671
Pch_IN65	Pair	147	0
Ea_H82	Pair	147	0.0335455
Pf_Fj	Pair	147	0.296998
Ab_Fj	Pair	147	0.00313059
Sm_Ab	Pair	147	0.0189189
Ab_H79	Pair	147	0.0506329
Pv_H77	Pair	147	0
Ea_H97	Pair	147	0.114513
Ea_Pci	Pair	147	0.375975
Pch_H79	Pair	147	0.0435737
H79_IN72	Pair	147	0.0182081
H79_IN65	Pair	147	0.0934881
Pv_Pf	Pair	147	0.0326331
Pch_IN65	Pair	147	0.213046
H79_Fj	Pair	147	0.322014
Ea_Pci	Pair	147	0.04175
Pci_Fj	Pair	147	0.313265
Ea_IN72	Pair	147	0.329662
Pv_Pf	Pair	147	0.145864
Sm_H82	Pair	147	0
Sm_IN65	Pair	147	0.0705866
Sm_H79	Pair	147	0.0388155
Ab_Fj	Pair	147	0.451754
Pch_Ab	Pair	147	0.0169716
Ea_H79	Pair	147	0.574607
Pf_Fj	Pair	147	0.6
Pci_Pf	Pair	147	0.0418559
Pa_Pci	Pair	147	0.0458085
Ea_H82	Pair	147	0.0246104
Pa_IN63	Pair	147	0.0165631
Pci_IN72	Pair	147	0.105698
Pa_IN63	Pair	147	0.0231939
H82_H97	Pair	147	0.0878696
Sm_IN65	Pair	147	0.0161981
Pa_IN63	Pair	147	0.00473513
Pv_Sm	Pair	147	0.336027
Pch_IN65	Pair	147	0.0358974
Ea_H82	Pair	147	0.044
Pf_Fj	Pair	147	0.327885
Ab_Fj	Pair	147	0.321429
Sm_Ab	Pair	147	0.0198066
H79_Fj	Pair	147	0.0917492
Ab_H79	Pair	147	0.0206302
Ea_H97	Pair	147	0.209374
Ea_Pci	Pair	147	0.0617313
Pci_H77	Pair	147	0.0677966
Pch_H79	Pair	147	0.133119
H79_IN72	Pair	147	0.00810427
H79_IN65	Pair	147	0.0115851
Pv_Pf	Pair	147	0.323186
Pch_IN65	Pair	147	0.0287107
H79_Fj	Pair	147	0.377176
Ea_Pa	Pair	147	0.278574
Ea_Pv	Pair	147	0.498442
Pa_Pv	Pair	147	0.0461316
Pch_Pf	Pair	147	0.121368
Pf_Sm	Pair	147	0.218223
Ab_IN72	Pair	147	0.0205055
Ea_Pch	Pair	147	0.230258
Ea_Pf	Pair	147	0.48583
Pch_Pci	Pair	147	0.0293043
Pch_IN63	Pair	147	0.00369004
Pf_IN72	Pair	147	0.0112131
Pch_Sm	Pair	147	0.0936853
Pch_Sm	Pair	147	0.0920593
Pch_Sm	Pair	147	0.0533995
Pch_Sm	Pair	147	0.053386
Pch_Sm	Pair	147	0.302882
Pch_Sm	Pair	147	0.0871148
Pf_Ab	Pair	147	0.0403771
Pf_Ab	Pair	147	0.0509338
Pf_Ab	Pair	147	0.0112098
Pf_Ab	Pair	147	0.0449438
Pf_Ab	Pair	147	0.026057
Pf_Ab	Pair	147	0.153017
Ea_Pa	Pair	147	0.283087
Ea_Pv	Pair	147	0.854342
Pa_Pv	Pair	147	0.0381738
Pch_Pf	Pair	147	0.0988197
Pf_Sm	Pair	147	0.0859614
Ab_IN72	Pair	147	0.0222667
Ea_Pch	Pair	147	0.854286
Ea_Pf	Pair	147	0.192008
Pch_Pci	Pair	147	0.226552
Pch_IN63	Pair	147	0.00434246
Pf_IN72	Pair	147	0.604568
Ea_Pv	Pair	147	0.118505
Pch_Sm	Pair	147	0.0708163
Ea_Pa	Pair	147	0.462242
Ea_Pv	Pair	147	0.934959
Pa_Pv	Pair	147	0.0597259
Pch_Pf	Pair	147	0.0533333
Pf_Sm	Pair	147	0.138007
Ab_IN72	Pair	147	0.0295894
Ea_Pch	Pair	147	0.710957
Ea_Pf	Pair	147	0.0422764
Pch_Pci	Pair	147	0.0165682
Pch_IN63	Pair	147	0.00111546
Pf_IN72	Pair	147	0.636026
Pci_IN63	Pair	147	0.593567
Ea_Pa	Pair	147	0.479899
Ea_Pv	Pair	147	0.0494753
Pa_Pv	Pair	147	0.0818132
Pch_Pf	Pair	147	0.0843821
Pf_Sm	Pair	147	0.131154
Ab_IN72	Pair	147	0.0983574
Ea_Pch	Pair	147	0.143323
Ea_Pf	Pair	147	0.0749771
Pch_Pci	Pair	147	0.0650407
Pch_IN63	Pair	147	0.00985191
Pf_IN72	Pair	147	0.105666
Pci_IN63	Pair	147	0.40648
Ea_Pa	Pair	147	0.38966
Ea_Pv	Pair	147	0.428994
Pa_Pv	Pair	147	0.049728
Pch_Pf	Pair	147	0.128104
Pf_Sm	Pair	147	0.0543287
Ab_IN72	Pair	147	0.0504423
Ea_Pch	Pair	147	0.0111981
Ea_Pf	Pair	147	0.115449
Pch_IN63	Pair	147	0.0557083
Pf_IN72	Pair	147	0.103578
Pci_IN63	Pair	147	0.494774
Pch_Sm	Pair	147	0.156472
Pch_Sm	Pair	147	0.0015015
Pch_Sm	Pair	147	0.235153
Pch_Sm	Pair	147	0.209637
Pch_Sm	Pair	147	0.119953
Pch_Sm	Pair	147	0.0863549
Pf_Ab	Pair	147	0.00454212
Ea_Pa_IN72	Trio	147	0.295751
Ea_Pch_Pv	Trio	147	0.510408
Ea_Pch_H79	Trio	147	0.118712
Ea_Pv_IN72	Trio	147	0.285012
Ea_Pv_Pf	Trio	147	0.243011
Ea_Pci_Pv	Trio	147	0.11665
Ea_Pci_IN72	Trio	147	0.340123
Ea_Pf_IN72	Trio	147	0.232232
Pch_Pci_Pv	Trio	147	0.0651614
Ea_H82_H97	Trio	147	0.00977311
Ea_Pv_Pf	Trio	147
Pv_Sm_Ab	Trio	147	0.103056
Sm_IN65_H79	Trio	147	0.144371
Pv_Pf_Sm	Trio	147	0.303862
Pv_Sm_IN65	Trio	147	0.128109
Sm_Ab_H79	Trio	147	0.0588845
Ea_Pch_Pv	Trio	147	0.283037
Ea_Pch_H79	Trio	147	0.20252
Ea_Pv_IN72	Trio	147	0.262637
Ea_Pv_Pf	Trio	147	0.200437
Ea_Pch_Pci	Trio	147	0.208211
Pch_Pci_Pv	Trio	147	0.0775358
Pch_Pci_IN65	Trio	147	0.202058
Pch_Pv_Sm	Trio	147	0.360464
Pch_Pv_IN65	Trio	147	0.154533
Pch_Sm_Ab	Trio	147	0.0553624
Pch_Sm_H79	Trio	147	0.0566953
Pch_Pci_Pf	Trio	147	0.0195312
Pch_Pv_Pf	Trio	147	0.118833
Pch_Pv_Ab	Trio	147	0.166255
Pch_Pf_Ab	Trio	147
Pch_Sm_IN65	Trio	147	0.0193464
Pch_Ab_H79	Trio	147	0.261716
Pci_Pv_Pf	Trio	147	0.141138
Ea_H82_H97	Trio	147	0.0529768
Ea_Pv_Pf	Trio	147	0.475452
Pv_Pf_Ab	Trio	147	0.152257
Pa_Pv_IN72	Trio	147	0.247701
Sm_IN65_H79	Trio	147	0.0273246
Pv_Pf_Sm	Trio	147	0.31458
Pv_Sm_IN65	Trio	147
Sm_Ab_H79	Trio	147
Ea_Pa_IN72	Trio	147	0.532364
Ea_Pch_Pv	Trio	147	0.151671
Ea_Pch_H79	Trio	147	0.111282
Ea_Pci_Pf	Trio	147	0.23217
Ea_Pv_IN72	Trio	147	0.483166
Ea_Pv_Pf	Trio	147	0.293812
Ea_Pch_Pci	Trio	147	0.357423
Ea_Pci_Pv	Trio	147	0.256983
Ea_Pf_IN72	Trio	147	0.354687
Ea_Pv_Pf	Trio	147	0.509901
Pv_Sm_Ab	Trio	147	0.0460479
Ea_Pch_Pf	Trio	147	0.227677
Ea_Pa_Pv	Trio	147	0.46947
Pch_Pci_IN63	Trio	147	0.262574
Pf_Sm_Ab	Trio	147	0.0357105
Ea_Pch_Pf	Trio	147	0.216344
Pch_Pf_Sm	Trio	147	0.146367
Pch_Pf_Sm	Trio	147	0.268724
Ea_Pa_Pv	Trio	147	0.0846024
Pch_Pci_IN63	Trio	147	0.324106
Pf_Sm_Ab	Trio	147	0.142986
Ea_Pch_Pf	Trio	147	0.290911
Ea_Pa_Pv	Trio	147	0.535265
Pch_Pci_IN63	Trio	147	0.220353
Pf_Sm_Ab	Trio	147	0.127188
Pch_Pf_Sm	Trio	147	0.0873925
Ea_Pa_Pv	Trio	147	0.402934
Ea_Pch_Pf	Trio	147	0.461545
Pch_Pf_Sm	Trio	147	0.141196
Ea_Pa_Pv	Trio	147	0.129559
Pch_Pci_IN63	Trio	147	0.290817
Pf_Sm_Ab	Trio	147	0.0916916
Pch_Pci_IN63	Trio	147	0.172189
Pch_Pci_IN63	Trio	147	0.373706
Pf_Sm_Ab	Trio	147	0.152482
Pch_Pf_Sm	Trio	147	0.223914
Pf_Sm_Ab	Trio	147	0.155403
Ea_Pch_Pf	Trio	147	0.206526
Pch_Pf_Sm	Trio	147	0.261803
Ea_Pa_Pv	Trio	147	0.47251
Pf_Sm_Ab	Trio	147	0.0702709
Ea_Pci	Pair	199.5	0.0843963
Pci_Fj	Pair	199.5	0.128631
Ea_IN72	Pair	199.5	0.619664
Pv_Pf	Pair	199.5	0.0185617
Sm_H82	Pair	199.5	0.0190476
Sm_IN65	Pair	199.5	0.148202
Sm_H79	Pair	199.5	0.0561693
Pci_IN65	Pair	199.5	0.0138406
Ab_Fj	Pair	199.5	0.242593
Pch_Ab	Pair	199.5	0.0326099
Ea_H79	Pair	199.5	0.213241
Pf_Fj	Pair	199.5	0.0383275
Pci_Pf	Pair	199.5	0.0427096
Pa_Pci	Pair	199.5	0.454352
Ea_H82	Pair	199.5	0.0169492
Pa_IN63	Pair	199.5	0.0774181
Pci_IN72	Pair	199.5	0.0507137
Pa_IN63	Pair	199.5	0.0462476
H82_H97	Pair	199.5	0.0691845
Sm_IN65	Pair	199.5	0.0555915
Pa_IN63	Pair	199.5	0.0574713
Pv_Sm	Pair	199.5	0.0662791
Pch_IN65	Pair	199.5	0.290132
Ea_H82	Pair	199.5	0.0117461
Pf_Fj	Pair	199.5	0.529471
Ab_Fj	Pair	199.5	0.114973
Sm_Ab	Pair	199.5	0.0623053
H79_Fj	Pair	199.5	0.577673
Ab_H79	Pair	199.5	0.317787
IN65_IN72	Pair	199.5	0
Pv_H77	Pair	199.5	0.913242
Ea_H97	Pair	199.5	0.050562
Ea_Pci	Pair	199.5	0.114958
Pci_H77	Pair	199.5	0.0569948
Pch_H79	Pair	199.5	0.19246
H79_IN72	Pair	199.5	0.0095407
H79_IN65	Pair	199.5	0.0434078
Pv_Pf	Pair	199.5	0.00746056
Pch_IN65	Pair	199.5	0.081885
H79_Fj	Pair	199.5	0.285243
Ea_Pci	Pair	199.5	0.0788852
Pci_Fj	Pair	199.5	0.047069
Ea_IN72	Pair	199.5	0.532094
Pv_Pf	Pair	199.5	0.132357
IN65_IN72	Pair	199.5	0.00584795
Sm_H82	Pair	199.5	0.0171387
Sm_IN65	Pair	199.5	0.0863487
Sm_H79	Pair	199.5	0.151858
Pci_IN65	Pair	199.5	0.128706
Ab_Fj	Pair	199.5	0.346667
Pch_Ab	Pair	199.5	0.0601657
Ea_H79	Pair	199.5	0.603175
Pf_Fj	Pair	199.5
Pci_Pf	Pair	199.5	0.0244067
Pa_Pci	Pair	199.5	0.0523207
Ea_H82	Pair	199.5	0.0105761
Pa_IN63	Pair	199.5	0.0656934
Pci_IN72	Pair	199.5	0.00944812
Pa_IN63	Pair	199.5	0.0589187
H82_H97	Pair	199.5	0.0243902
Sm_IN65	Pair	199.5	0.472755
Pa_IN63	Pair	199.5	0.0253165
Pv_Sm	Pair	199.5	0.0865117
Pch_IN65	Pair	199.5	0
Ea_H82	Pair	199.5	0.027968
Pf_Fj	Pair	199.5	0.0850998
Ab_Fj	Pair	199.5	0.178282
Sm_Ab	Pair	199.5	0.0251701
Ab_H79	Pair	199.5	0.0222222
IN65_IN72	Pair	199.5	0
Pv_H77	Pair	199.5	0
Ea_H97	Pair	199.5	0.120842
Ea_Pci	Pair	199.5	0.412701
Pci_H77	Pair	199.5	0.000377929
H79_IN72	Pair	199.5	0.010989
H79_IN65	Pair	199.5	0.126669
Pv_Pf	Pair	199.5	0.00417872
Pch_IN65	Pair	199.5	0.164581
H79_Fj	Pair	199.5	0.452766
Ea_Pci	Pair	199.5	0.153202
Pci_Fj	Pair	199.5	0.131286
Ea_IN72	Pair	199.5	0.407556
Pv_Pf	Pair	199.5	0.236877
Sm_H82	Pair	199.5	0
Sm_IN65	Pair	199.5	0.109861
Sm_H79	Pair	199.5	0.153033
Pci_IN65	Pair	199.5	0.0854342
Ab_Fj	Pair	199.5	0.4375
Pch_Ab	Pair	199.5	0.218624
Ea_H79	Pair	199.5	0.368432
Pf_Fj	Pair	199.5	1
Pci_Pf	Pair	199.5	0.0531848
Pa_Pci	Pair	199.5	0.0205788
Ea_H82	Pair	199.5	0.0166898
Pa_IN63	Pair	199.5	0.0237775
Pci_IN72	Pair	199.5	0.0683083
Pa_IN63	Pair	199.5	0.024479
H82_H97	Pair	199.5	0.0227083
Sm_IN65	Pair	199.5	0.490551
Pa_IN63	Pair	199.5	0.0275229
Pv_Sm	Pair	199.5	0.392282
Pch_IN65	Pair	199.5	0.286325
Ea_H82	Pair	199.5	0.0745714
Pf_Fj	Pair	199.5	0.533566
Ab_Fj	Pair	199.5	0.602632
Sm_Ab	Pair	199.5	0.0306348
H79_Fj	Pair	199.5	0.582143
Ab_H79	Pair	199.5	0.0118499
Ea_H97	Pair	199.5	0.219178
Ea_Pci	Pair	199.5	0.392857
Pci_H77	Pair	199.5	0.180328
Pch_H79	Pair	199.5	0.157735
H79_IN72	Pair	199.5	0.00872035
H79_IN65	Pair	199.5	0.147414
Pv_Pf	Pair	199.5	0.433462
Pch_IN65	Pair	199.5	0.0147436
H79_Fj	Pair	199.5	0.536869
Ea_Pa	Pair	199.5	0.00275374
Pa_Pv	Pair	199.5	0.00134149
Pch_Pf	Pair	199.5	0.1003
Pf_Sm	Pair	199.5	0.388893
Ab_IN72	Pair	199.5	0.0185902
Ea_Pch	Pair	199.5	0.354207
Ea_Pf	Pair	199.5	0.461538
Pch_Pci	Pair	199.5	0.084973
Pch_IN63	Pair	199.5	0.00369004
Pf_IN72	Pair	199.5	0.0129333
Pci_IN63	Pair	199.5	0.506708
Ea_Pa	Pair	199.5	0.586464
Ea_Pv	Pair	199.5	0.775385
Pa_Pv	Pair	199.5	0.0267094
Pch_Pf	Pair	199.5	0.00858735
Ab_IN72	Pair	199.5	0.0394615
Ea_Pch	Pair	199.5	0.308369
Ea_Pf	Pair	199.5	0.354545
Pch_Pci	Pair	199.5	0.0174941
Pch_IN63	Pair	199.5	0.00226757
Pf_IN72	Pair	199.5	0.100668
Pci_IN63	Pair	199.5	0.518614
Ea_Pa	Pair	199.5	0.628976
Ea_Pv	Pair	199.5	0.667662
Pa_Pv	Pair	199.5	0.0253372
Pch_Pf	Pair	199.5	0.478261
Pf_Sm	Pair	199.5	0.274107
Ab_IN72	Pair	199.5	0.00694444
Ea_Pch	Pair	199.5	0.836138
Ea_Pf	Pair	199.5	0.10452
Pch_IN63	Pair	199.5	0.00712364
Pf_IN72	Pair	199.5	0.00965124
Pci_IN63	Pair	199.5	0.410329
Pch_Sm	Pair	199.5	0.107882
Pch_Sm	Pair	199.5	0.0460371
Pch_Sm	Pair	199.5	0.0731442
Pch_Sm	Pair	199.5	0.0704315
Pch_Sm	Pair	199.5	0.0638142
Pch_Sm	Pair	199.5	0.204236
Pf_Ab	Pair	199.5	0.0487805
Pf_Ab	Pair	199.5	0.111895
Pf_Ab	Pair	199.5	0.00933314
Pf_Ab	Pair	199.5	0.0449438
Pf_Ab	Pair	199.5	0.0563507
Pf_Ab	Pair	199.5	0.167198
Ea_Pa	Pair	199.5	0.232744
Ea_Pv	Pair	199.5	0.85984
Pa_Pv	Pair	199.5	0.00116225
Pch_Pf	Pair	199.5	0.0533958
Pf_Sm	Pair	199.5	0.179487
Ab_IN72	Pair	199.5	0.162573
Ea_Pch	Pair	199.5	0.526189
Ea_Pf	Pair	199.5	0.431927
Pch_Pci	Pair	199.5	0.0937105
Pf_IN72	Pair	199.5	0.00793651
Pci_IN63	Pair	199.5	0.608871
Ea_Pa	Pair	199.5	0.411233
Ea_Pv	Pair	199.5	0.846172
Pa_Pv	Pair	199.5	0.00792428
Pch_Pf	Pair	199.5	0.010989
Pf_Sm	Pair	199.5	0.00613027
Ea_Pch	Pair	199.5	0.828571
Pch_Pci	Pair	199.5	0.0585593
Pch_IN63	Pair	199.5	0.00518135
Pf_IN72	Pair	199.5	0.129996
Pci_IN63	Pair	199.5	0.519617
Ea_Pa	Pair	199.5	0.0941585
Ea_Pv	Pair	199.5	0.836838
Pa_Pv	Pair	199.5	0.0397516
Pch_Pf	Pair	199.5	0.0722311
Pf_Sm	Pair	199.5	0.0859929
Ab_IN72	Pair	199.5	0.0527913
Ea_Pch	Pair	199.5	0.577781
Ea_Pf	Pair	199.5	0.375118
Pch_IN63	Pair	199.5	0.0108287
Pf_IN72	Pair	199.5	0.0166733
Pci_IN63	Pair	199.5	0.548826
Pch_Sm	Pair	199.5	0.034902
Pch_Sm	Pair	199.5	0.0965791
Pch_Sm	Pair	199.5	0.054365
Pch_Sm	Pair	199.5	0.0516096
Pch_Sm	Pair	199.5	0.342284
Pch_Sm	Pair	199.5	0.0519703
Pf_Ab	Pair	199.5	0.0306748
Pf_Ab	Pair	199.5	0.153414
Pf_Ab	Pair	199.5	0.00163043
Pf_Ab	Pair	199.5	0.000119446
Pf_Ab	Pair	199.5	0.0812608
Pf_Ab	Pair	199.5	0.0313065
Ea_Pa	Pair	199.5	0.26599
Ea_Pv	Pair	199.5	0.934959
Pa_Pv	Pair	199.5	0.0063071
Pch_Pf	Pair	199.5	0.00727273
Pf_Sm	Pair	199.5	0.246595
Ab_IN72	Pair	199.5	0.337462
Ea_Pch	Pair	199.5	0.735872
Ea_Pf	Pair	199.5	0.194618
Pch_Pci	Pair	199.5	0.100794
Pch_IN63	Pair	199.5	0.0104167
Pf_IN72	Pair	199.5	0.292021
Pci_IN63	Pair	199.5	0.643131
Ea_Pa	Pair	199.5	0.437344
Ea_Pv	Pair	199.5	0.0252374
Pa_Pv	Pair	199.5	0.0338629
Pch_Pf	Pair	199.5	0.0927518
Pf_Sm	Pair	199.5	0.246178
Ab_IN72	Pair	199.5	0.244493
Ea_Pch	Pair	199.5	0.214624
Ea_Pf	Pair	199.5	0.0639386
Pch_Pci	Pair	199.5	0.00590087
Pch_IN63	Pair	199.5	0.0123457
Pf_IN72	Pair	199.5	0.53185
Pci_IN63	Pair	199.5	0.50936
Ea_Pa	Pair	199.5	0.253391
Ea_Pv	Pair	199.5	0.222645
Pa_Pv	Pair	199.5	0.0306454
Pch_Pf	Pair	199.5	0.731707
Pf_Sm	Pair	199.5	0.122605
Ab_IN72	Pair	199.5	0.607628
Ea_Pch	Pair	199.5	0.0601556
Ea_Pf	Pair	199.5	0.356759
Pch_IN63	Pair	199.5	0.0549325
Pf_IN72	Pair	199.5	0.194058
Pci_IN63	Pair	199.5	0.667557
Pch_Sm	Pair	199.5	0.185767
Pch_Sm	Pair	199.5	0.112293
Pch_Sm	Pair	199.5	0.0863489
Pch_Sm	Pair	199.5	0.0435831
Pch_Sm	Pair	199.5	0.823864
Pch_Sm	Pair	199.5	0.145098
Pf_Ab	Pair	199.5	0.0800405
Pf_Ab	Pair	199.5	0.0117875
Pf_Ab	Pair	199.5	0.012963
Pf_Ab	Pair	199.5	0.0209059
Pf_Ab	Pair	199.5	0.0540593
Pf_Ab	Pair	199.5	0.0369788
Ea_Pa_IN72	Trio	199.5	0.484695
Ea_Pch_Pv	Trio	199.5	0.49038
Ea_Pch_H79	Trio	199.5	0.287924
Ea_Pci_Pf	Trio	199.5	0.223622
Ea_Pv_IN72	Trio	199.5	0.183987
Ea_Pv_Pf	Trio	199.5	0.284407
Ea_Pci_Pv	Trio	199.5	0.16135
Ea_Pci_IN72	Trio	199.5	0.480666
Ea_Pf_IN72	Trio	199.5	0.410308
Pch_Pci_Pv	Trio	199.5	0.186038
Pch_Pci_IN65	Trio	199.5	0.148213
Pch_Pv_Sm	Trio	199.5	0.298959
Pch_Pv_IN65	Trio	199.5	0.0141385
Pch_Sm_Ab	Trio	199.5	0.128938
Pch_Sm_H79	Trio	199.5	0.127741
Pch_Pci_Pf	Trio	199.5	0.173416
Pch_Pv_Pf	Trio	199.5	0.275973
Pch_Pv_Ab	Trio	199.5	0.234203
Pch_Pf_Ab	Trio	199.5	0.74772
Pch_Sm_IN65	Trio	199.5	0.0622043
Pch_Ab_H79	Trio	199.5	0.516362
Pci_Pv_Pf	Trio	199.5	0.202813
Pa_Pci_IN72	Trio	199.5
Ea_H82_H97	Trio	199.5	0.0231412
Pci_Pf_IN72	Trio	199.5	0.182966
Pci_Pv_IN65	Trio	199.5	0.0133894
Pa_Pci_Pv	Trio	199.5	0.431769
Pa_Pci_Fj	Trio	199.5	0.231884
Pf_Ab_IN72	Trio	199.5	0.270656
Ea_Pv_Pf	Trio	199.5
Pv_Pf_Ab	Trio	199.5	0.24408
Sm_IN65_H79	Trio	199.5	0.0455072
Pv_Pf_Sm	Trio	199.5	0.417378
Pv_Sm_IN65	Trio	199.5	0.164898
Sm_Ab_H79	Trio	199.5	0.0736381
Ea_Pa_IN72	Trio	199.5	0.433385
Ea_Pch_Pv	Trio	199.5	0.55071
Ea_Pch_H79	Trio	199.5	0.216693
Ea_Pci_Pf	Trio	199.5	0.0907202
Ea_Pv_IN72	Trio	199.5	0.0293695
Ea_Pv_Pf	Trio	199.5	0.405879
Ea_Pch_Pci	Trio	199.5	0.214835
Ea_Pf_IN72	Trio	199.5	0.419384
Pch_Pci_Pv	Trio	199.5	0.0350641
Pch_Pci_IN65	Trio	199.5	0.186274
Pch_Pv_Sm	Trio	199.5	0.359282
Pch_Pv_IN65	Trio	199.5	0.166138
Pch_Sm_Ab	Trio	199.5	0.213728
Pch_Sm_H79	Trio	199.5	0.00825778
Pch_Pci_Pf	Trio	199.5	0.0249895
Pch_Pv_Pf	Trio	199.5	0.0939591
Pch_Pv_Ab	Trio	199.5	0.138817
Pch_Pf_Ab	Trio	199.5
Pch_Sm_IN65	Trio	199.5	0.038516
Pch_Ab_H79	Trio	199.5	0.179261
Pci_Pv_Pf	Trio	199.5	0.130597
Pa_Pci_IN72	Trio	199.5	0.279659
Ea_H82_H97	Trio	199.5	0.0178864
Pci_Pf_IN72	Trio	199.5	0.324114
Pci_Pv_IN65	Trio	199.5	0.0288126
Pa_Pci_Pv	Trio	199.5	0.263253
Pa_Pci_Fj	Trio	199.5
Ea_Pv_Pf	Trio	199.5	0.377484
Pv_Pf_Ab	Trio	199.5	0.251606
Pa_Pv_IN72	Trio	199.5	0.0945152
Sm_IN65_H79	Trio	199.5	0.223637
Pv_Pf_Sm	Trio	199.5	0.269795
Pv_Sm_IN65	Trio	199.5
Sm_Ab_H79	Trio	199.5
Ea_Pa_IN72	Trio	199.5	0.637518
Ea_Pch_Pv	Trio	199.5	0.119871
Ea_Pch_H79	Trio	199.5	0.0330201
Ea_Pci_Pf	Trio	199.5	0.0947008
Ea_Pv_IN72	Trio	199.5	0.709049
Ea_Pv_Pf	Trio	199.5	0.37266
Ea_Pch_Pci	Trio	199.5	0.430036
Ea_Pci_Pv	Trio	199.5	0.347533
Ea_Pf_IN72	Trio	199.5	0.406241
Pch_Pci_Pv	Trio	199.5	0.0779793
Pch_Pci_IN65	Trio	199.5	0.0563153
Pch_Pv_Sm	Trio	199.5	0.458429
Pch_Pv_IN65	Trio	199.5	0.050421
Pch_Sm_Ab	Trio	199.5	0.205614
Pch_Sm_H79	Trio	199.5	0.091206
Pch_Pci_Pf	Trio	199.5	0.0841699
Pch_Pv_Pf	Trio	199.5	0.236857
Pch_Pv_Ab	Trio	199.5	0.231317
Pch_Pf_Ab	Trio	199.5	0.147968
Pch_Sm_IN65	Trio	199.5	0.192098
Pch_Ab_H79	Trio	199.5	0.254319
Pci_Pv_Pf	Trio	199.5	0.238309
Pci_Pv_IN72	Trio	199.5	0.369832
Pa_Pci_IN72	Trio	199.5	0.358608
Ea_H82_H97	Trio	199.5	0.0553019
Pci_Pf_IN72	Trio	199.5	0.321012
Pci_Pv_IN65	Trio	199.5	0.087578
Pa_Pci_Pv	Trio	199.5	0.203434
Pa_Pci_Fj	Trio	199.5	0.200975
Pf_Ab_IN72	Trio	199.5	0.247757
Ea_Pv_Pf	Trio	199.5	0.514121
Pv_Pf_Ab	Trio	199.5	0.125161
Pv_Sm_Ab	Trio	199.5	0.157945
Sm_IN65_H79	Trio	199.5	0.187832
Pv_Pf_Sm	Trio	199.5	0.348095
Pv_Sm_IN65	Trio	199.5	0.418546
Sm_Ab_H79	Trio	199.5	0.127095
Ea_Pa_Pv	Trio	199.5	0.616095
Pch_Pci_IN63	Trio	199.5	0.462538
Pf_Sm_Ab	Trio	199.5	0.26949
Ea_Pch_Pf	Trio	199.5	0.324812
Pch_Pf_Sm	Trio	199.5	0.475946
Ea_Pch_Pf	Trio	199.5	0.311139
Ea_Pa_Pv	Trio	199.5	0.440492
Pch_Pci_IN63	Trio	199.5	0.394586
Pf_Sm_Ab	Trio	199.5	0.272806
Pch_Pf_Sm	Trio	199.5	0.581065
Ea_Pa_Pv	Trio	199.5	0.621419
Pch_Pci_IN63	Trio	199.5	0.380708
Pf_Sm_Ab	Trio	199.5	0.281023
Ea_Pch_Pf	Trio	199.5	0.298806
Pch_Pf_Sm	Trio	199.5	0.283643
Pch_Pf_Sm	Trio	199.5	0.287355
Ea_Pa_Pv	Trio	199.5	0.291099
Pch_Pci_IN63	Trio	199.5	0.423619
Pf_Sm_Ab	Trio	199.5	0.235013
Ea_Pch_Pf	Trio	199.5	0.246569
Ea_Pa_Pv	Trio	199.5	0.618143
Pch_Pci_IN63	Trio	199.5	0.33396
Pf_Sm_Ab	Trio	199.5	0.362364
Pch_Pf_Sm	Trio	199.5	0.4339
Ea_Pa_Pv	Trio	199.5	0.499793
Ea_Pch_Pf	Trio	199.5	0.439776
Pch_Pf_Sm	Trio	199.5	0.195169
Ea_Pa_Pv	Trio	199.5	0.14195
Pch_Pci_IN63	Trio	199.5	0.355795
Pf_Sm_Ab	Trio	199.5	0.381818
Pch_Pci_IN63	Trio	199.5	0.28751
Ea_Pa_Pv	Trio	199.5	0.435551
Pch_Pci_IN63	Trio	199.5	0.416319
Pf_Sm_Ab	Trio	199.5	0.595822
Pch_Pf_Sm	Trio	199.5	0.330844
Pf_Sm_Ab	Trio	199.5	0.268028
Ea_Pch_Pf	Trio	199.5	0.202038
Pch_Pf_Sm	Trio	199.5	0.162101
Ea_Pa_Pv	Trio	199.5	0.496937
Pch_Pci_IN63	Trio	199.5	0.475726
Ea_Pa_Pv	Trio	199.5	0.322203
Ea_Pci	Pair	315	0.196201
Pci_Fj	Pair	315	0.0732302
Ea_IN72	Pair	315	0.623762
Pv_Pf	Pair	315	0.0962644
Sm_H82	Pair	315	0.0140725
Sm_IN65	Pair	315	0.136931
Sm_H79	Pair	315	0.03171
Pci_IN65	Pair	315	0.160737
Ab_Fj	Pair	315	0.466327
Pch_Ab	Pair	315	0.0170385
Ea_H79	Pair	315	0.0323392
Pf_Fj	Pair	315	0.159192
Pci_Pf	Pair	315	0.00850958
Pa_Pci	Pair	315	0.580467
Ea_H82	Pair	315	0
Pa_IN63	Pair	315	0.0810811
Pci_IN72	Pair	315	0.118654
Pa_IN63	Pair	315	0.0450802
H82_H97	Pair	315	0.015035
Sm_IN65	Pair	315	0.0260896
Pa_IN63	Pair	315	0.0543167
Pv_Sm	Pair	315	0.0159574
Pch_IN65	Pair	315	0.115582
Ea_H82	Pair	315	0.0504202
Pf_Fj	Pair	315	0.235625
Ab_Fj	Pair	315	0.221755
Sm_Ab	Pair	315	0.0209811
H79_Fj	Pair	315	0.0924788
Ab_H79	Pair	315	0.0686869
IN65_IN72	Pair	315	0
Pv_H77	Pair	315	0
Ea_H97	Pair	315	0.0609539
Ea_Pci	Pair	315	0.138146
Pci_H77	Pair	315	0.0184049
Pch_H79	Pair	315	0.28618
H79_IN72	Pair	315	0.0456853
Pv_Pf	Pair	315	0.115746
Pch_IN65	Pair	315	0.0424284
H79_Fj	Pair	315	0.0858634
Ea_Pci	Pair	315	0.013573
Pci_Fj	Pair	315	0.487632
Ea_IN72	Pair	315	0.588121
Pv_Pf	Pair	315	0.124615
IN65_IN72	Pair	315	0.00584795
Sm_H82	Pair	315	0.0196078
Sm_IN65	Pair	315	0.21326
Sm_H79	Pair	315	0.201228
Pci_IN65	Pair	315	0.295484
Ab_Fj	Pair	315	0.498182
Pch_Ab	Pair	315	0.0151402
Ea_H79	Pair	315	0.421356
Pf_Fj	Pair	315
Pci_Pf	Pair	315	0.0327778
Pa_Pci	Pair	315	0.312745
Ea_H82	Pair	315	0.0125082
Pa_IN63	Pair	315	0.0656934
Pci_IN72	Pair	315	0.0147795
Pa_IN63	Pair	315	0.0587653
H82_H97	Pair	315	0.0243902
Sm_IN65	Pair	315	0.484886
Pa_IN63	Pair	315	0.0253165
Pv_Sm	Pair	315	0.340407
Pch_IN65	Pair	315	0.158228
Ea_H82	Pair	315	0.00760107
Pf_Fj	Pair	315	0.274687
Ab_Fj	Pair	315	0.269015
Sm_Ab	Pair	315	0.194029
Ab_H79	Pair	315	0
IN65_IN72	Pair	315	0
Pv_H77	Pair	315	0
Ea_H97	Pair	315	0.112403
Ea_Pci	Pair	315	0.395309
Pci_H77	Pair	315	0.0688743
H79_IN72	Pair	315	0.00128027
H79_IN65	Pair	315	0.290737
Pv_Pf	Pair	315	0.121174
Pch_IN65	Pair	315	0.174071
H79_Fj	Pair	315	0.192577
Ea_Pci	Pair	315	0.264901
Pci_Fj	Pair	315	0.0404994
Ea_IN72	Pair	315	0.428157
Pv_Pf	Pair	315	0.345094
Sm_H82	Pair	315	0
Sm_IN65	Pair	315	0.0654142
Sm_H79	Pair	315	0.0215291
Pci_IN65	Pair	315	0.0841453
Ab_Fj	Pair	315	0.615152
Pch_Ab	Pair	315	0.083175
Ea_H79	Pair	315	0.778689
Pf_Fj	Pair	315	0.142857
Pci_Pf	Pair	315	0.10761
Pa_Pci	Pair	315	0.116403
Ea_H82	Pair	315	0.0173903
Pa_IN63	Pair	315	0.026087
Pci_IN72	Pair	315	0.126186
Pa_IN63	Pair	315	0.0215465
H82_H97	Pair	315	0.0927083
Sm_IN65	Pair	315	0.315638
Pa_IN63	Pair	315	0.0247529
Pv_Sm	Pair	315	0.221507
Pch_IN65	Pair	315	0.00975365
Ea_H82	Pair	315	0.0796066
Pf_Fj	Pair	315	0.615385
Ab_Fj	Pair	315	0.675926
Sm_Ab	Pair	315	0.0151176
H79_Fj	Pair	315	0.278363
Ab_H79	Pair	315	0.0204934
Ea_H97	Pair	315	0.219178
Ea_Pci	Pair	315	0.341902
Pci_H77	Pair	315	0.266667
Pch_H79	Pair	315	0.363049
H79_IN72	Pair	315	0.0237434
H79_IN65	Pair	315	0.188003
Pv_Pf	Pair	315	0.474873
Pch_IN65	Pair	315	0.013986
H79_Fj	Pair	315	0.453535
Ea_Pa	Pair	315	0.116846
Ea_Pv	Pair	315	0.880795
Pa_Pv	Pair	315	0.0270972
Pch_Pf	Pair	315	0.0223776
Pf_Sm	Pair	315	0.451305
Ab_IN72	Pair	315	0.0695043
Ea_Pch	Pair	315	0.460966
Ea_Pf	Pair	315	0.461538
Pch_Pci	Pair	315	0.0738321
Pch_IN63	Pair	315	0.00369004
Pf_IN72	Pair	315	0.489633
Pci_IN63	Pair	315	0.51397
Ea_Pa	Pair	315	0.668564
Ea_Pv	Pair	315	0.892129
Pa_Pv	Pair	315	0.072762
Pch_Pf	Pair	315	0.0725926
Pf_Sm	Pair	315	0.0358397
Ab_IN72	Pair	315	0.0148187
Ea_Pch	Pair	315	0.131746
Ea_Pf	Pair	315	0.354545
Pch_Pci	Pair	315	0.0920635
Pch_IN63	Pair	315	0.0023753
Pf_IN72	Pair	315	0.280913
Pci_IN63	Pair	315	0.540142
Ea_Pa	Pair	315	0.703179
Ea_Pv	Pair	315	0.911565
Pa_Pv	Pair	315	0.00563574
Pch_Pf	Pair	315	0.478261
Pf_Sm	Pair	315	0.476902
Ab_IN72	Pair	315	0.10314
Ea_Pch	Pair	315	0.780888
Ea_Pf	Pair	315	0.337838
Pch_Pci	Pair	315
Pch_IN63	Pair	315	0.0102389
Pf_IN72	Pair	315	0.522264
Pci_IN63	Pair	315	0.42037
Pch_Sm	Pair	315	0.0560102
Pch_Sm	Pair	315	0.344109
Pch_Sm	Pair	315	0.0588063
Pch_Sm	Pair	315	0.152574
Pch_Sm	Pair	315	0.0934741
Pch_Sm	Pair	315	0.0728291
Pf_Ab	Pair	315	0.106392
Pf_Ab	Pair	315	0.158423
Pf_Ab	Pair	315	0.0104611
Pf_Ab	Pair	315	0.161913
Pf_Ab	Pair	315	0.288098
Ea_Pa	Pair	315	0.416954
Ea_Pv	Pair	315	0.881579
Pa_Pv	Pair	315	0.0322209
Pch_Pf	Pair	315	0.0778672
Pf_Sm	Pair	315	0.186097
Ab_IN72	Pair	315	0.205691
Ea_Pch	Pair	315	0.69248
Ea_Pf	Pair	315	0.384129
Pch_Pci	Pair	315	0.0656166
Pf_IN72	Pair	315	0.0860275
Pci_IN63	Pair	315	0.608333
Ea_Pa	Pair	315	0.528042
Ea_Pv	Pair	315	0.87395
Pa_Pv	Pair	315	0.0525214
Pch_Pf	Pair	315	0.0120525
Pf_Sm	Pair	315	0.211111
Ab_IN72	Pair	315	0.138528
Ea_Pch	Pair	315	0.851627
Ea_Pf	Pair	315	0.448657
Pch_Pci	Pair	315	0.0688542
Pch_IN63	Pair	315	0.00518135
Pf_IN72	Pair	315	0.278481
Pci_IN63	Pair	315	0.519391
Ea_Pa	Pair	315	0.13077
Ea_Pv	Pair	315	0.878505
Pa_Pv	Pair	315	0.0581189
Pch_Pf	Pair	315	0.0377143
Pf_Sm	Pair	315	0.0625
Ab_IN72	Pair	315	0.0617198
Ea_Pch	Pair	315	0.722261
Ea_Pf	Pair	315	0.38961
Pch_IN63	Pair	315	0.0141509
Pf_IN72	Pair	315	0.202759
Pch_Sm	Pair	315	0.273333
Pch_Sm	Pair	315	0.294417
Pch_Sm	Pair	315	0.240585
Pch_Sm	Pair	315	0.113486
Pch_Sm	Pair	315	0.276525
Pch_Sm	Pair	315	0.260392
Pf_Ab	Pair	315	0.0166667
Pf_Ab	Pair	315	0.186667
Pf_Ab	Pair	315	0.0922619
Pf_Ab	Pair	315	0.010989
Pf_Ab	Pair	315	0.0456749
Pf_Ab	Pair	315	0.0446429
Ea_Pa	Pair	315	0.279225
Ea_Pv	Pair	315	0.934959
Pa_Pv	Pair	315	0.0288401
Pch_Pf	Pair	315	0.0935593
Pf_Sm	Pair	315	0.351111
Ab_IN72	Pair	315	0.220894
Ea_Pch	Pair	315	0.808464
Ea_Pf	Pair	315	0.0520803
Pch_Pci	Pair	315	0.104308
Pch_IN63	Pair	315	0.0104167
Pf_IN72	Pair	315	0.261466
Pci_IN63	Pair	315	0.706349
Ea_Pa	Pair	315	0.721224
Ea_Pv	Pair	315	0.905797
Pa_Pv	Pair	315	0.013914
Pch_Pf	Pair	315	0.105244
Pf_Sm	Pair	315	0.255499
Ab_IN72	Pair	315	0.277017
Ea_Pch	Pair	315	0.156949
Ea_Pf	Pair	315	0.0497738
Pch_Pci	Pair	315	0.0185926
Pch_IN63	Pair	315	0.0123457
Pf_IN72	Pair	315	0.208964
Pci_IN63	Pair	315	0.533212
Ea_Pa	Pair	315	0.429891
Ea_Pv	Pair	315	0.678994
Pa_Pv	Pair	315	0.020202
Pch_Pf	Pair	315	0.0143244
Pf_Sm	Pair	315	0.412909
Ab_IN72	Pair	315	0.289285
Ea_Pch	Pair	315	0.171415
Pch_IN63	Pair	315	0.0544945
Pf_IN72	Pair	315	0.155627
Pci_IN63	Pair	315	0.680195
Pch_Sm	Pair	315	0.348039
Pch_Sm	Pair	315	0.201111
Pch_Sm	Pair	315	0.00219148
Pch_Sm	Pair	315	0.174314
Pch_Sm	Pair	315	0.0180384
Pch_Sm	Pair	315	0.243863
Pf_Ab	Pair	315	0.23328
Pf_Ab	Pair	315	0.171373
Pf_Ab	Pair	315	0.0218855
Pf_Ab	Pair	315	0.0321429
Pf_Ab	Pair	315	0.0249361
Pf_Ab	Pair	315	0.165899
Ea_Pa_IN72	Trio	315	0.430146
Ea_Pch_Pv	Trio	315	0.660587
Ea_Pch_H79	Trio	315	0.214529
Ea_Pci_Pf	Trio	315	0.165528
Ea_Pv_IN72	Trio	315	0.32835
Ea_Pv_Pf	Trio	315	0.384311
Ea_Pci_Pv	Trio	315	0.102027
Ea_Pci_IN72	Trio	315	0.485675
Ea_Pf_IN72	Trio	315	0.51031
Pch_Pci_Pv	Trio	315	0.0321301
Pch_Pci_IN65	Trio	315	0.0374469
Pch_Pv_Sm	Trio	315	0.156577
Pch_Pv_IN65	Trio	315	0.296973
Pch_Sm_Ab	Trio	315	0.120457
Pch_Sm_H79	Trio	315	0.309219
Pch_Pci_Pf	Trio	315	0.122401
Pch_Pv_Pf	Trio	315	0.285442
Pch_Pv_Ab	Trio	315	0.229972
Pch_Pf_Ab	Trio	315	0.762617
Pch_Sm_IN65	Trio	315	0.073682
Pch_Ab_H79	Trio	315	0.256444
Pci_Pv_Pf	Trio	315	0.134136
Pa_Pci_IN72	Trio	315
Ea_H82_H97	Trio	315	0.0206514
Pci_Pf_IN72	Trio	315	0.216733
Pci_Pv_IN65	Trio	315	0.0467887
Pa_Pci_Pv	Trio	315	0.578201
Pa_Pci_Fj	Trio	315	0.0891133
Pf_Ab_IN72	Trio	315	0.018261
Pv_Pf_Ab	Trio	315	0.14836
Pv_Sm_Ab	Trio	315	0.207066
Sm_IN65_H79	Trio	315	0.0257631
Pv_Pf_Sm	Trio	315	0.293584
Pv_Sm_IN65	Trio	315	0.12578
Sm_Ab_H79	Trio	315	0.0720088
Ea_Pa_IN72	Trio	315	0.477513
Ea_Pch_Pv	Trio	315	0.706121
Ea_Pch_H79	Trio	315	0.335516
Ea_Pci_Pf	Trio	315	0.0798231
Ea_Pv_IN72	Trio	315	0.522798
Ea_Pv_Pf	Trio	315	0.417736
Ea_Pch_Pci	Trio	315	0.244816
Ea_Pf_IN72	Trio	315	0.104916
Pch_Pci_Pv	Trio	315	0.0484796
Pch_Pci_IN65	Trio	315	0.178035
Pch_Pv_Sm	Trio	315	0.548321
Pch_Pv_IN65	Trio	315	0.287967
Pch_Sm_Ab	Trio	315	0.101124
Pch_Sm_H79	Trio	315	0.0252269
Pch_Pci_Pf	Trio	315	0.117707
Pch_Pv_Pf	Trio	315	0.196487
Pch_Pv_Ab	Trio	315	0.284137
Pch_Pf_Ab	Trio	315
Pch_Sm_IN65	Trio	315	0.0204189
Pch_Ab_H79	Trio	315	0.433315
Pci_Pv_Pf	Trio	315	0.159455
Pa_Pci_IN72	Trio	315	0.194228
Ea_H82_H97	Trio	315	0.01875
Pci_Pf_IN72	Trio	315	0.0579029
Pci_Pv_IN65	Trio	315	0.0548813
Pa_Pci_Pv	Trio	315	0.109788
Pa_Pci_Fj	Trio	315
Pf_Ab_IN72	Trio	315	0.199497
Ea_Pv_Pf	Trio	315	0.503186
Pv_Pf_Ab	Trio	315	0.212964
Pa_Pv_IN72	Trio	315	0.230278
Sm_IN65_H79	Trio	315	0.250158
Pv_Pf_Sm	Trio	315	0.363007
Pv_Sm_IN65	Trio	315
Sm_Ab_H79	Trio	315
Ea_Pa_IN72	Trio	315	0.642663
Ea_Pch_Pv	Trio	315	0.757465
Ea_Pch_H79	Trio	315	0.617754
Ea_Pci_Pf	Trio	315	0.205959
Ea_Pv_IN72	Trio	315	0.47016
Ea_Pv_Pf	Trio	315	0.355514
Ea_Pch_Pci	Trio	315	0.418742
Ea_Pci_Pv	Trio	315	0.387519
Ea_Pf_IN72	Trio	315	0.602412
Pch_Pci_Pv	Trio	315	0.120926
Pch_Pci_IN65	Trio	315	0.238737
Pch_Pv_Sm	Trio	315	0.331956
Pch_Pv_IN65	Trio	315	0.400688
Pch_Sm_Ab	Trio	315	0.202817
Pch_Sm_H79	Trio	315	0.102656
Pch_Pci_Pf	Trio	315	0.106847
Pch_Pv_Pf	Trio	315	0.190808
Pch_Pv_Ab	Trio	315	0.191825
Pch_Pf_Ab	Trio	315	0.15818
Pch_Sm_IN65	Trio	315	0.0398897
Pch_Ab_H79	Trio	315	0.223323
Pci_Pv_Pf	Trio	315	0.130493
Pci_Pv_IN72	Trio	315	0.129432
Pa_Pci_IN72	Trio	315	0.304092
Ea_H82_H97	Trio	315	0.0577337
Pci_Pf_IN72	Trio	315	0.0697122
Pci_Pv_IN65	Trio	315	0.0307764
Pa_Pci_Pv	Trio	315	0.23401
Pa_Pci_Fj	Trio	315	0.376074
Pf_Ab_IN72	Trio	315	0.165765
Ea_Pv_Pf	Trio	315	0.504896
Pv_Pf_Ab	Trio	315	0.250884
Pv_Sm_Ab	Trio	315	0.203778
Sm_IN65_H79	Trio	315	0.0513836
Pv_Pf_Sm	Trio	315	0.412761
Pv_Sm_IN65	Trio	315	0.114044
Sm_Ab_H79	Trio	315	0.143728
Ea_Pa_Pv	Trio	315	0.656831
Pch_Pci_IN63	Trio	315	0.46654
Pf_Sm_Ab	Trio	315	0.205642
Ea_Pch_Pf	Trio	315	0.512128
Pch_Pf_Sm	Trio	315	0.381713
Ea_Pch_Pf	Trio	315	0.382186
Pch_Pf_Sm	Trio	315	0.497142
Ea_Pa_Pv	Trio	315	0.556594
Pch_Pci_IN63	Trio	315	0.399361
Pf_Sm_Ab	Trio	315	0.34082
Pch_Pf_Sm	Trio	315	0.635054
Ea_Pa_Pv	Trio	315	0.626017
Pch_Pci_IN63	Trio	315	0.407924
Pf_Sm_Ab	Trio	315	0.335264
Ea_Pch_Pf	Trio	315	0.142956
Pch_Pf_Sm	Trio	315	0.342775
Pch_Pf_Sm	Trio	315	0.260954
Ea_Pa_Pv	Trio	315	0.424803
Pch_Pci_IN63	Trio	315	0.431738
Pf_Sm_Ab	Trio	315	0.48685
Ea_Pch_Pf	Trio	315	0.488491
Ea_Pa_Pv	Trio	315	0.633019
Pch_Pci_IN63	Trio	315	0.299848
Pf_Sm_Ab	Trio	315	0.548917
Pch_Pf_Sm	Trio	315	0.481713
Ea_Pa_Pv	Trio	315	0.530331
Ea_Pch_Pf	Trio	315	0.460594
Pch_Pf_Sm	Trio	315	0.409089
Ea_Pa_Pv	Trio	315	0.356956
Pch_Pci_IN63	Trio	315	0.367669
Pf_Sm_Ab	Trio	315	0.455392
Pch_Pci_IN63	Trio	315	0.291218
Ea_Pa_Pv	Trio	315	0.604338
Pch_Pci_IN63	Trio	315	0.426997
Pf_Sm_Ab	Trio	315	0.570343
Pch_Pf_Sm	Trio	315	0.509718
Pf_Sm_Ab	Trio	315	0.475422
Ea_Pch_Pf	Trio	315	0.32788
Pch_Pf_Sm	Trio	315	0.121224
Ea_Pa_Pv	Trio	315	0.488952
Pch_Pci_IN63	Trio	315	0.468821
Pf_Sm_Ab	Trio	315	0.59082
Ea_Pa_Pv	Trio	315	0.415643
Pci_Fj	Pair	399	0.109179
Ea_IN72	Pair	399	0.623762
Pv_Pf	Pair	399	0.0842912
Sm_H82	Pair	399	0.0190476
Sm_IN65	Pair	399	0.00241086
Sm_H79	Pair	399	0.0885228
Pci_IN65	Pair	399	0.0898343
Ab_Fj	Pair	399	0.433784
Pch_Ab	Pair	399	0.0378978
Ea_H79	Pair	399	0.10658
Pf_Fj	Pair	399	0.272409
Pci_Pf	Pair	399	0.0364973
Pa_Pci	Pair	399	0.579524
Ea_H82	Pair	399	0
Pa_IN63	Pair	399	0.0762267
Pci_IN72	Pair	399	0.048433
Pa_IN63	Pair	399	0.0450802
H82_H97	Pair	399	0.00864277
Sm_IN65	Pair	399	0.0638674
Pa_IN63	Pair	399	0.0574713
Pv_Sm	Pair	399	0.0720339
Pch_IN65	Pair	399	0.0723315
Ea_H82	Pair	399	0.045445
Pf_Fj	Pair	399	0.0087234
Ab_Fj	Pair	399	0.00275735
Sm_Ab	Pair	399	0.0239118
H79_Fj	Pair	399	0.0132801
Ab_H79	Pair	399	0.189091
IN65_IN72	Pair	399	0.00980392
Pv_H77	Pair	399	0
Ea_H97	Pair	399	0.141052
Ea_Pci	Pair	399	0.320755
Pci_H77	Pair	399	0.0190476
Pch_H79	Pair	399	0.303571
H79_IN72	Pair	399	0.0360699
H79_IN65	Pair	399	0.201194
Pv_Pf	Pair	399	0.00746934
Pch_IN65	Pair	399	0.0696854
H79_Fj	Pair	399	0.238316
Ea_Pci	Pair	399	0.0866824
Ea_IN72	Pair	399	0.603326
Pv_Pf	Pair	399	0.278318
IN65_IN72	Pair	399	0.00584795
Sm_H82	Pair	399	0.0196078
Sm_IN65	Pair	399	0.0563859
Sm_H79	Pair	399	0.0304885
Ea_H79	Pair	399	0.603175
Pf_Fj	Pair	399
Pci_Pf	Pair	399	0.0555556
Pa_Pci	Pair	399	0.533333
Ea_H82	Pair	399	0.0340136
Pa_IN63	Pair	399	0.0629233
Pci_IN72	Pair	399	0.0591104
Pa_IN63	Pair	399	0.0544103
H82_H97	Pair	399	0.0218457
Sm_IN65	Pair	399	0.0548109
Pa_IN63	Pair	399	0.0226498
Pch_IN65	Pair	399	0.279661
Ea_H82	Pair	399	0.0109285
Pf_Fj	Pair	399	0.0904762
Ab_Fj	Pair	399	0.177549
Sm_Ab	Pair	399	0.279428
H79_Fj	Pair	399
Ab_H79	Pair	399	0.0344828
IN65_IN72	Pair	399	0
Pv_H77	Pair	399	0
Ea_H97	Pair	399	0.0992945
Ea_Pci	Pair	399	0.42
Pci_H77	Pair	399	0.072498
H79_IN72	Pair	399	0.0126796
H79_IN65	Pair	399	0.471794
Pv_Pf	Pair	399	0.0364146
Pch_IN65	Pair	399	0.358291
H79_Fj	Pair	399	0.0180151
Ea_Pci	Pair	399	0.309789
Pci_Fj	Pair	399	0.0414103
Ea_IN72	Pair	399	0.526552
Pv_Pf	Pair	399	0.288779
Sm_H82	Pair	399	0.00230947
Sm_IN65	Pair	399	0.0217918
Sm_H79	Pair	399	0.0228588
Pci_IN65	Pair	399	0.158055
Ab_Fj	Pair	399	0.459502
Pch_Ab	Pair	399	0.182448
Ea_H79	Pair	399	0.729908
Pf_Fj	Pair	399	0.442857
Pci_Pf	Pair	399	0.121566
Pa_Pci	Pair	399	0.158732
Ea_H82	Pair	399	0.0337838
Pa_IN63	Pair	399	0.0176481
Pci_IN72	Pair	399	0.0352442
Pa_IN63	Pair	399	0.0220838
H82_H97	Pair	399	0.08773
Sm_IN65	Pair	399	0.180179
Pa_IN63	Pair	399	0.0275229
Pv_Sm	Pair	399	0.290815
Pch_IN65	Pair	399	0.00141468
Ea_H82	Pair	399	0.096
Pf_Fj	Pair	399	0.615385
Ab_Fj	Pair	399	0.5
Sm_Ab	Pair	399	0.320786
H79_Fj	Pair	399	0.0666667
Ab_H79	Pair	399	0.0212691
Ea_H97	Pair	399	0.219178
Ea_Pci	Pair	399	0.369235
Pci_H77	Pair	399	0.260504
Pch_H79	Pair	399	0.0339893
H79_IN72	Pair	399	0.0127394
H79_IN65	Pair	399	0.0147587
Pv_Pf	Pair	399	0.456118
H79_Fj	Pair	399	0.0766234
Ea_Pa	Pair	399	0.265457
Ea_Pv	Pair	399	0.880795
Pa_Pv	Pair	399	0.0171482
Pch_Pf	Pair	399	0.0295547
Pf_Sm	Pair	399	0.0323923
Ab_IN72	Pair	399	0.139527
Ea_Pch	Pair	399	0.380258
Ea_Pf	Pair	399	0.461538
Pch_Pci	Pair	399	0.0445843
Pch_IN63	Pair	399	0.00369004
Pf_IN72	Pair	399	0.282092
Pci_IN63	Pair	399	0.493349
Ea_Pa	Pair	399	0.655091
Ea_Pv	Pair	399	0.915385
Pa_Pv	Pair	399	0.0900563
Pch_Pf	Pair	399	0.0369607
Pf_Sm	Pair	399	0.105285
Ab_IN72	Pair	399	0.309633
Ea_Pch	Pair	399	0.194294
Ea_Pf	Pair	399	0.354545
Pch_Pci	Pair	399	0.120988
Pch_IN63	Pair	399	0.00440529
Pf_IN72	Pair	399	0.0582996
Pci_IN63	Pair	399	0.530519
Ea_Pa	Pair	399	0.714437
[truncated: 256 more rows]

## Sheet: 3A, S8A
sample	sample_kind	Generation	dist_from_med
Ab_Fj	Pair	0	0
Ab_Fj	Pair	21	0.242273
Ab_Fj	Pair	52.5	0.143644
Ab_Fj	Pair	73.5	0.183074
Ab_Fj	Pair	105	0.175502
Ab_Fj	Pair	147	0.198892
Ab_Fj	Pair	199.5	0.179244
Ab_Fj	Pair	315	0.211779
Ab_Fj	Pair	399	0.215769
Ab_H79	Pair	0	0
Ab_H79	Pair	21	0.25					Median		75 quantile		25 quantile
Ab_H79	Pair	52.5	0.0194805				Generation	Pair	Trio	Pair	Trio	Pair	Trio
Ab_H79	Pair	73.5	0.145455				0	0	0	0	0	0	0
Ab_H79	Pair	105	0.45				21	0.0653772	0.0682484	0.0970758	0.099592	0.0281811	0.0476347
Ab_H79	Pair	147	0.370898				52.5	0.0299431	0.0424855	0.0713934	0.0619066	0.0170001	0.0280546
Ab_H79	Pair	199.5	0.294144				73.5	0.0504641	0.0552521	0.0882819	0.0763539	0.0280752	0.0320848
Ab_H79	Pair	315	0.111111				105	0.0924516	0.0751695	0.167773	0.102822	0.0297729	0.0507054
Ab_H79	Pair	399	0.234505				147	0.078735	0.0988654	0.165718	0.14324	0.0250552	0.0626119
Ab_IN72	Pair	0	0				199.5	0.121335	0.115564	0.180241	0.156341	0.0418357	0.0699534
Ab_IN72	Pair	21	0.0207995				315	0.117079	0.126913	0.184502	0.182401	0.0344477	0.0757409
Ab_IN72	Pair	52.5	0.0250355				399	0.0935723	0.149925	0.173596	0.22887	0.0287283	0.0591021
Ab_IN72	Pair	73.5	0.00757456
Ab_IN72	Pair	105	0.0317606
Ab_IN72	Pair	147	0.0385139
Ab_IN72	Pair	199.5	0.183235
Ab_IN72	Pair	315	0.0989973
Ab_IN72	Pair	399	0.09658
Ea_H79	Pair	0	0
Ea_H79	Pair	21	0.171449
Ea_H79	Pair	52.5	0.0155123
Ea_H79	Pair	73.5	0.087757
Ea_H79	Pair	105	0.202222
Ea_H79	Pair	147	0.344305
Ea_H79	Pair	199.5	0.205128
Ea_H79	Pair	315	0.326087
Ea_H79	Pair	399	0.363208
Ea_H82	Pair	0	0
Ea_H82	Pair	21	0.0295886
Ea_H82	Pair	52.5	0.0212538
Ea_H82	Pair	73.5	0.0265903
Ea_H82	Pair	105	0.0106191
Ea_H82	Pair	147	0.0125843
Ea_H82	Pair	199.5	0.00966129
Ea_H82	Pair	315	0.00963894
Ea_H82	Pair	399	0.00154904
Ea_H82_H97	Trio	0	0
Ea_H82_H97	Trio	21	0.0291249
Ea_H82_H97	Trio	52.5	0.0246128
Ea_H82_H97	Trio	73.5	0.0227078
Ea_H82_H97	Trio	105	0.0137285
Ea_H82_H97	Trio	147	0.0408295
Ea_H82_H97	Trio	199.5	0.0146834
Ea_H82_H97	Trio	315	0.0193158
Ea_H82_H97	Trio	399	0.0193082
Ea_H97	Pair	0	0
Ea_H97	Pair	21	0.011578
Ea_H97	Pair	52.5	0.0768989
Ea_H97	Pair	73.5	0.0499202
Ea_H97	Pair	105	0.0421456
Ea_H97	Pair	147	0.110756
Ea_H97	Pair	199.5	0.134228
Ea_H97	Pair	315	0.129032
Ea_H97	Pair	399	0.0898876
Ea_IN72	Pair	0	0
Ea_IN72	Pair	21	0.0797141
Ea_IN72	Pair	52.5	0.0488889
Ea_IN72	Pair	73.5	0.0249244
Ea_IN72	Pair	105	0.0514363
Ea_IN72	Pair	147	0.111647
Ea_IN72	Pair	199.5	0.130978
Ea_IN72	Pair	315	0.122727
Ea_IN72	Pair	399	0.0735294
Ea_Pa	Pair	0	0
Ea_Pa	Pair	21	0.0660586
Ea_Pa	Pair	52.5	0.0321139
Ea_Pa	Pair	73.5	0.0488011
Ea_Pa	Pair	105	0.108051
Ea_Pa	Pair	147	0.0489344
Ea_Pa	Pair	199.5	0.175551
Ea_Pa	Pair	315	0.201657
Ea_Pa	Pair	399	0.141229
Ea_Pa_IN72	Trio	0	0
Ea_Pa_IN72	Trio	21	0.083316
Ea_Pa_IN72	Trio	52.5	0.0418105
Ea_Pa_IN72	Trio	73.5	0.0680802
Ea_Pa_IN72	Trio	105	0.0492784
Ea_Pa_IN72	Trio	147	0.103557
Ea_Pa_IN72	Trio	199.5	0.0381167
Ea_Pa_IN72	Trio	315	0.039849
Ea_Pa_IN72	Trio	399	0.059426
Ea_Pa_Pv	Trio	0	0
Ea_Pa_Pv	Trio	21	0.0831583
Ea_Pa_Pv	Trio	52.5	0.0758648
Ea_Pa_Pv	Trio	73.5	0.0403929
Ea_Pa_Pv	Trio	105	0.0535876
Ea_Pa_Pv	Trio	147	0.136597
Ea_Pa_Pv	Trio	199.5	0.115564
Ea_Pa_Pv	Trio	315	0.0783239
Ea_Pa_Pv	Trio	399	0.0383809
Ea_Pch	Pair	0	0
Ea_Pch	Pair	21	0.0439092
Ea_Pch	Pair	52.5	0.0292226
Ea_Pch	Pair	73.5	0.115451
Ea_Pch	Pair	105	0.150668
Ea_Pch	Pair	147	0.31989
Ea_Pch	Pair	199.5	0.238572
Ea_Pch	Pair	315	0.237142
Ea_Pch	Pair	399	0.303757
Ea_Pch_H79	Trio	0	0
Ea_Pch_H79	Trio	21	0.0452182
Ea_Pch_H79	Trio	52.5	0.00843008
Ea_Pch_H79	Trio	73.5	0.0190391
Ea_Pch_H79	Trio	105	0.104004
Ea_Pch_H79	Trio	147	0.0600793
Ea_Pch_H79	Trio	199.5	0.164959
Ea_Pch_H79	Trio	315	0.342585
Ea_Pch_H79	Trio	399	0.385732
Ea_Pch_Pci	Trio	0	0
Ea_Pch_Pci	Trio	21	0.115868
Ea_Pch_Pci	Trio	52.5	0.0248996
Ea_Pch_Pci	Trio	73.5	0.00848969
Ea_Pch_Pci	Trio	105	0.0857069
Ea_Pch_Pci	Trio	147	0.163168
Ea_Pch_Pci	Trio	199.5	0.222041
Ea_Pch_Pci	Trio	315	0.180748
Ea_Pch_Pci	Trio	399	0.134318
Ea_Pch_Pf	Trio	0	0
Ea_Pch_Pf	Trio	21	0.0725506
Ea_Pch_Pf	Trio	52.5	0.0413904
Ea_Pch_Pf	Trio	73.5	0.0659366
Ea_Pch_Pf	Trio	105	0.0483018
Ea_Pch_Pf	Trio	147	0.230089
Ea_Pch_Pf	Trio	199.5	0.122507
Ea_Pch_Pf	Trio	315	0.112564
Ea_Pch_Pf	Trio	399	0.0940741
Ea_Pch_Pv	Trio	0	0
Ea_Pch_Pv	Trio	21	0.0154096
Ea_Pch_Pv	Trio	52.5	0.0179481
Ea_Pch_Pv	Trio	73.5	0.0320669
Ea_Pch_Pv	Trio	105	0.0187069
Ea_Pch_Pv	Trio	147	0.235486
Ea_Pch_Pv	Trio	199.5	0.409651
Ea_Pch_Pv	Trio	315	0.371206
Ea_Pch_Pv	Trio	399	0.378373
Ea_Pci	Pair	0	0
Ea_Pci	Pair	21	0.0889254
Ea_Pci	Pair	52.5	0.0526345
Ea_Pci	Pair	73.5	0.0510081
Ea_Pci	Pair	105	0.0931469
Ea_Pci	Pair	147	0.100832
Ea_Pci	Pair	199.5	0.120696
Ea_Pci	Pair	315	0.116146
Ea_Pci	Pair	399	0.108627
Ea_Pci_IN72	Trio	21
Ea_Pci_IN72	Trio	52.5
Ea_Pci_IN72	Trio	73.5
Ea_Pci_IN72	Trio	105
Ea_Pci_IN72	Trio	147
Ea_Pci_IN72	Trio	199.5
Ea_Pci_IN72	Trio	315
Ea_Pci_IN72	Trio	399
Ea_Pci_Pf	Trio	0	0
Ea_Pci_Pf	Trio	21	0.0379886
Ea_Pci_Pf	Trio	52.5	0.0477305
Ea_Pci_Pf	Trio	73.5	0.0320907
Ea_Pci_Pf	Trio	105
Ea_Pci_Pf	Trio	147
Ea_Pci_Pf	Trio	199.5	0.0669471
Ea_Pci_Pf	Trio	315	0.107011
Ea_Pci_Pf	Trio	399	0.120486
Ea_Pci_Pv	Trio	0	0
Ea_Pci_Pv	Trio	21
Ea_Pci_Pv	Trio	52.5	0.0261562
Ea_Pci_Pv	Trio	73.5	0.072786
Ea_Pci_Pv	Trio	105	0.0239694
Ea_Pci_Pv	Trio	147	0.0676757
Ea_Pci_Pv	Trio	199.5	0.113759
Ea_Pci_Pv	Trio	315	0.212742
Ea_Pci_Pv	Trio	399	0.293876
Ea_Pf	Pair	0	0
Ea_Pf	Pair	21	0.0667059
Ea_Pf	Pair	52.5	0.0386974
Ea_Pf	Pair	73.5	0.0407612
Ea_Pf	Pair	105	0.137944
Ea_Pf	Pair	147	0.194185
Ea_Pf	Pair	199.5	0.138383
Ea_Pf	Pair	315	0.149137
Ea_Pf	Pair	399	0.0654457
Ea_Pf_IN72	Trio	0	0
Ea_Pf_IN72	Trio	21	0.204294
Ea_Pf_IN72	Trio	52.5	0.164517
Ea_Pf_IN72	Trio	73.5	0.0711144
Ea_Pf_IN72	Trio	105	0.108866
Ea_Pf_IN72	Trio	147	0.0282094
Ea_Pf_IN72	Trio	199.5	0.0765697
Ea_Pf_IN72	Trio	315	0.270267
Ea_Pf_IN72	Trio	399	0.0217925
Ea_Pv	Pair	0	0
Ea_Pv	Pair	21	0.0646957
Ea_Pv	Pair	52.5	0.0149402
Ea_Pv	Pair	73.5	0.0220093
Ea_Pv	Pair	105	0.167624
Ea_Pv	Pair	147	0.342872
Ea_Pv	Pair	199.5	0.275729
Ea_Pv	Pair	315	0.034157
Ea_Pv	Pair	399	0.031015
Ea_Pv_IN72	Trio	0	0
Ea_Pv_IN72	Trio	21	0.0661016
Ea_Pv_IN72	Trio	52.5	0.0527624
Ea_Pv_IN72	Trio	73.5	0.0481271
Ea_Pv_IN72	Trio	105	0.0546114
Ea_Pv_IN72	Trio	147	0.0941737
Ea_Pv_IN72	Trio	199.5	0.320958
Ea_Pv_IN72	Trio	315	0.139206
Ea_Pv_IN72	Trio	399	0.16402
Ea_Pv_Pf	Trio	0	0
Ea_Pv_Pf	Trio	21	0.0752705
Ea_Pv_Pf	Trio	52.5	0.0383699
Ea_Pv_Pf	Trio	73.5	0.0557
Ea_Pv_Pf	Trio	105	0.0845474
Ea_Pv_Pf	Trio	147	0.230988
Ea_Pv_Pf	Trio	199.5	0.0988462
Ea_Pv_Pf	Trio	315	0.0830486
Ea_Pv_Pf	Trio	399	0.0581302
H79_Fj	Pair	0	0
H79_Fj	Pair	21	0.0267207
H79_Fj	Pair	52.5	0.0306637
H79_Fj	Pair	73.5	0.0647195
H79_Fj	Pair	105	0.434849
H79_Fj	Pair	147	0.113525
H79_Fj	Pair	199.5	0.0444427
H79_Fj	Pair	315	0.139668
H79_Fj	Pair	399	0.0218682
H79_IN65	Pair	0	0
H79_IN65	Pair	21	0.18875
H79_IN65	Pair	52.5	0.087981
H79_IN65	Pair	73.5	0.0340946
H79_IN65	Pair	105	0.0257469
H79_IN65	Pair	147	0.00685689
H79_IN65	Pair	199.5	0.0608567
H79_IN65	Pair	315	0.0345446
H79_IN65	Pair	399	0.194423
H79_IN72	Pair	0	0
H79_IN72	Pair	21	0.0742188
H79_IN72	Pair	52.5	0.0214399
H79_IN72	Pair	73.5	0.0173481
H79_IN72	Pair	105	0.00757576
H79_IN72	Pair	147	0.00803306
H79_IN72	Pair	199.5	0.0180723
H79_IN72	Pair	315	0.00485437
H79_IN72	Pair	399	0.00702663
H82_H97	Pair	0	0
H82_H97	Pair	21	0.0339166
H82_H97	Pair	52.5	0.0172043
H82_H97	Pair	73.5	0.0433239
H82_H97	Pair	105	0.0114584
H82_H97	Pair	147	0.00450155
H82_H97	Pair	199.5	0.0459559
H82_H97	Pair	315	0.00833333
H82_H97	Pair	399	0.00955025
IN65_IN72	Pair	0	0
IN65_IN72	Pair	21	0
IN65_IN72	Pair	52.5	0
IN65_IN72	Pair	73.5	0.00292398
IN65_IN72	Pair	105	0.00180505
IN65_IN72	Pair	147	0.00311526
IN65_IN72	Pair	199.5	0
IN65_IN72	Pair	315	0
IN65_IN72	Pair	399	0.00490196
Pa_IN63	Pair	0	0
Pa_IN63	Pair	21	0.016655
Pa_IN63	Pair	52.5	0.0163874
Pa_IN63	Pair	73.5	0.0197729
Pa_IN63	Pair	105	0.0166906
Pa_IN63	Pair	147	0.00673966
Pa_IN63	Pair	199.5	0.00161498
Pa_IN63	Pair	315	0.00212149
Pa_IN63	Pair	399	0.00257052
Pa_Pci	Pair	0	0
Pa_Pci	Pair	21	0.0121308
Pa_Pci	Pair	52.5	0.0049077
Pa_Pci	Pair	73.5	0.0372007
Pa_Pci	Pair	105	0.140379
Pa_Pci	Pair	147	0.176301
Pa_Pci	Pair	199.5	0.223746
Pa_Pci	Pair	315	0.355294
Pa_Pci	Pair	399	0.383234
Pa_Pci_Fj	Trio	0	0
Pa_Pci_Fj	Trio	21	0.0144764
Pa_Pci_Fj	Trio	52.5	0.0129111
Pa_Pci_Fj	Trio	73.5	0.0367194
Pa_Pci_Fj	Trio	105	0.0760598
Pa_Pci_Fj	Trio	199.5	0.244607
Pa_Pci_Fj	Trio	315	0.159464
Pa_Pci_Fj	Trio	399	0.25366
Pa_Pci_IN72	Trio	0	0
Pa_Pci_IN72	Trio	21	0.0512534
Pa_Pci_IN72	Trio	52.5	0.0389651
Pa_Pci_IN72	Trio	73.5	0.0185693
Pa_Pci_IN72	Trio	105	0.0694902
Pa_Pci_IN72	Trio	199.5	0.0812171
Pa_Pci_IN72	Trio	315	0.127352
Pa_Pci_IN72	Trio	399	0.09553
Pa_Pci_Pv	Trio	0	0
Pa_Pci_Pv	Trio	21	0.0599324
Pa_Pci_Pv	Trio	52.5	0.0324459
Pa_Pci_Pv	Trio	73.5	0.0945527
Pa_Pci_Pv	Trio	105	0.0337474
Pa_Pci_Pv	Trio	199.5	0.251939
Pa_Pci_Pv	Trio	315	0.452762
Pa_Pci_Pv	Trio	399	0.317349
Pa_Pv	Pair	0	0
Pa_Pv	Pair	21	0.0799969
Pa_Pv	Pair	52.5	0.0160165
Pa_Pv	Pair	73.5	0.0228574
Pa_Pv	Pair	105	0.0202348
Pa_Pv	Pair	147	0.0178053
Pa_Pv	Pair	199.5	0.0148197
Pa_Pv	Pair	315	0.0339691
Pa_Pv	Pair	399	0.0151157
Pa_Pv_IN72	Trio	0
Pa_Pv_IN72	Trio	21
Pa_Pv_IN72	Trio	52.5
Pa_Pv_IN72	Trio	73.5
Pa_Pv_IN72	Trio	105
Pa_Pv_IN72	Trio	147
Pa_Pv_IN72	Trio	199.5
Pa_Pv_IN72	Trio	315
Pa_Pv_IN72	Trio	399
Pch_Ab	Pair	0	0
Pch_Ab	Pair	21	0.015625
Pch_Ab	Pair	52.5	0.111398
Pch_Ab	Pair	73.5	0.138943
Pch_Ab	Pair	105	0.132888
Pch_Ab	Pair	147	0.17136
Pch_Ab	Pair	199.5	0.125165
Pch_Ab	Pair	315	0.122853
Pch_Ab	Pair	399	0.0312787
Pch_Ab_H79	Trio	0	0
Pch_Ab_H79	Trio	21	0.139517
Pch_Ab_H79	Trio	52.5	0.0482107
Pch_Ab_H79	Trio	73.5	0.130816
Pch_Ab_H79	Trio	105	0.101641
Pch_Ab_H79	Trio	147
Pch_Ab_H79	Trio	199.5	0.191582
Pch_Ab_H79	Trio	315	0.165151
Pch_Ab_H79	Trio	399	0.189095
Pch_H79	Pair	0	0
Pch_H79	Pair	21	0.148906
Pch_H79	Pair	52.5	0.307692
Pch_H79	Pair	73.5	0.115456
Pch_H79	Pair	105	0.0637516
Pch_H79	Pair	147	0.206631
Pch_H79	Pair	199.5	0.149758
Pch_H79	Pair	315	0.0381643
Pch_H79	Pair	399	0.384615
Pch_IN63	Pair	0	0
Pch_IN63	Pair	21	0.0608353
Pch_IN63	Pair	52.5	0.00802891
Pch_IN63	Pair	73.5	0.0109466
Pch_IN63	Pair	105	0.00713526
Pch_IN63	Pair	147	0.00464054
Pch_IN63	Pair	199.5	0.00179945
Pch_IN63	Pair	315	0.000957757
Pch_IN63	Pair	399	0.00321473
Pch_IN65	Pair	0	0
Pch_IN65	Pair	21	0.0950753
Pch_IN65	Pair	52.5	0.0289073
Pch_IN65	Pair	73.5	0.0898568
Pch_IN65	Pair	105	0.0950849
Pch_IN65	Pair	147	0.175078
Pch_IN65	Pair	199.5	0.133657
Pch_IN65	Pair	315	0.118012
Pch_IN65	Pair	399	0.155833
Pch_IN65_H79	Trio	0	0
Pch_Pci	Pair	0	0
Pch_Pci	Pair	21	0.0678842
Pch_Pci	Pair	52.5	0.0287791
Pch_Pci	Pair	73.5	0.0566851
Pch_Pci	Pair	105	0.082461
Pch_Pci	Pair	147	0.122887
Pch_Pci	Pair	199.5	0.121974
Pch_Pci	Pair	315	0.203095
Pch_Pci	Pair	399	0.0965462
Pch_Pci_IN63	Trio	0	0
Pch_Pci_IN63	Trio	21	0.139172
Pch_Pci_IN63	Trio	52.5	0.0461607
Pch_Pci_IN63	Trio	73.5	0.0548043
Pch_Pci_IN63	Trio	105	0.0897832
Pch_Pci_IN63	Trio	147	0.0299298
Pch_Pci_IN63	Trio	199.5	0.00790123
Pch_Pci_IN63	Trio	315	0.00947828
Pch_Pci_IN63	Trio	399	0.0204062
Pch_Pci_IN65	Trio	0	0
Pch_Pci_IN65	Trio	21	0.17072
Pch_Pci_IN65	Trio	52.5	0.0455798
Pch_Pci_IN65	Trio	73.5	0.0149901
Pch_Pci_IN65	Trio	105	0.131943
Pch_Pci_IN65	Trio	147
Pch_Pci_IN65	Trio	199.5	0.132903
Pch_Pci_IN65	Trio	315	0.138893
Pch_Pci_IN65	Trio	399	0.174597
Pch_Pci_Pf	Trio	0	0
Pch_Pci_Pf	Trio	21	0.02459
Pch_Pci_Pf	Trio	52.5	0.0663333
Pch_Pci_Pf	Trio	73.5	0.0711646
Pch_Pci_Pf	Trio	105	0.104767
Pch_Pci_Pf	Trio	147
Pch_Pci_Pf	Trio	199.5	0.0555604
Pch_Pci_Pf	Trio	315	0.0552766
Pch_Pci_Pf	Trio	399	0.0377069
Pch_Pci_Pv	Trio	0	0
Pch_Pci_Pv	Trio	21	0.0529192
Pch_Pci_Pv	Trio	52.5	0.0293199
Pch_Pci_Pv	Trio	73.5	0.0576629
Pch_Pci_Pv	Trio	105	0.0956648
Pch_Pci_Pv	Trio	147	0.135694
Pch_Pci_Pv	Trio	199.5	0.0305412
Pch_Pci_Pv	Trio	315	0.0780632
Pch_Pci_Pv	Trio	399	0.163989
Pch_Pf	Pair	0	0
Pch_Pf	Pair	21	0.129595
Pch_Pf	Pair	52.5	0.0627212
Pch_Pf	Pair	73.5	0.107339
Pch_Pf	Pair	105	0.171473
Pch_Pf	Pair	147	0.0260004
Pch_Pf	Pair	199.5	0.259534
Pch_Pf	Pair	315	0.18455
Pch_Pf	Pair	399	0.171863
Pch_Pf_Ab	Trio	0	0
Pch_Pf_Ab	Trio	21	0.131258
Pch_Pf_Ab	Trio	52.5	0.0584422
Pch_Pf_Ab	Trio	73.5	0.384253
Pch_Pf_Ab	Trio	105	0.0712024
Pch_Pf_Ab	Trio	147
Pch_Pf_Ab	Trio	199.5	0.135364
Pch_Pf_Ab	Trio	315	0.140909
Pch_Pf_Ab	Trio	399	0.32513
Pch_Pf_Sm	Trio	0	0
Pch_Pf_Sm	Trio	21	0.047466
Pch_Pf_Sm	Trio	52.5	0.0716732
Pch_Pf_Sm	Trio	73.5	0.057278
Pch_Pf_Sm	Trio	105	0.0946626
Pch_Pf_Sm	Trio	147	0.111957
Pch_Pf_Sm	Trio	199.5	0.17918
Pch_Pf_Sm	Trio	315	0.162409
Pch_Pf_Sm	Trio	399	0.210015
Pch_Pv_Ab	Trio	0	0
Pch_Pv_Ab	Trio	21	0.0449203
Pch_Pv_Ab	Trio	52.5	0.0648885
Pch_Pv_Ab	Trio	73.5	0.0335381
Pch_Pv_Ab	Trio	105	0.0470716
Pch_Pv_Ab	Trio	147
Pch_Pv_Ab	Trio	199.5	0.0786038
Pch_Pv_Ab	Trio	315	0.313482
Pch_Pv_Ab	Trio	399	0.274901
Pch_Pv_IN65	Trio	0	0
Pch_Pv_IN65	Trio	21	0.0218005
Pch_Pv_IN65	Trio	52.5	0.0464432
Pch_Pv_IN65	Trio	73.5	0.0888614
Pch_Pv_IN65	Trio	105	0.0867414
Pch_Pv_IN65	Trio	147
Pch_Pv_IN65	Trio	199.5	0.115885
Pch_Pv_IN65	Trio	315	0.315909
Pch_Pv_IN65	Trio	399	0.242544
Pch_Pv_Pf	Trio	0	0
Pch_Pv_Pf	Trio	21	0.0819219
Pch_Pv_Pf	Trio	52.5	0.0821819
Pch_Pv_Pf	Trio	73.5	0.0949632
Pch_Pv_Pf	Trio	105	0.177412
Pch_Pv_Pf	Trio	147
Pch_Pv_Pf	Trio	199.5	0.0702136
Pch_Pv_Pf	Trio	315	0.0538464
Pch_Pv_Pf	Trio	399	0.049569
Pch_Pv_Sm	Trio	0	0
Pch_Pv_Sm	Trio	21	0.0768817
Pch_Pv_Sm	Trio	52.5	0.0431604
Pch_Pv_Sm	Trio	73.5	0.0440199
Pch_Pv_Sm	Trio	105	0.152227
Pch_Pv_Sm	Trio	147
Pch_Pv_Sm	Trio	199.5	0.20151
Pch_Pv_Sm	Trio	315	0.404346
Pch_Pv_Sm	Trio	399	0.265782
Pch_Sm	Pair	0	0
Pch_Sm	Pair	21	0.0479127
Pch_Sm	Pair	52.5	0.03142
Pch_Sm	Pair	73.5	0.05973
Pch_Sm	Pair	105	0.0918403
Pch_Sm	Pair	147	0.0750175
Pch_Sm	Pair	199.5	0.114473
Pch_Sm	Pair	315	0.119298
Pch_Sm	Pair	399	0.137856
Pch_Sm_Ab	Trio	0	0
Pch_Sm_Ab	Trio	21	0.0461079
Pch_Sm_Ab	Trio	52.5	0.0244512
Pch_Sm_Ab	Trio	73.5	0.0276448
Pch_Sm_Ab	Trio	105	0.0192514
Pch_Sm_Ab	Trio	147
Pch_Sm_Ab	Trio	199.5	0.0696933
Pch_Sm_Ab	Trio	315	0.0687739
Pch_Sm_Ab	Trio	399	0.206524
Pch_Sm_H79	Trio	0	0
Pch_Sm_H79	Trio	21	0.0775264
Pch_Sm_H79	Trio	52.5	0.0248626
Pch_Sm_H79	Trio	73.5	0.0248162
Pch_Sm_H79	Trio	105	0.0866149
Pch_Sm_H79	Trio	147
Pch_Sm_H79	Trio	199.5	0.130902
Pch_Sm_H79	Trio	315	0.21576
Pch_Sm_H79	Trio	399	0.165481
Pch_Sm_IN65	Trio	0	0
Pch_Sm_IN65	Trio	21	0.0600004
Pch_Sm_IN65	Trio	52.5	0.0291618
Pch_Sm_IN65	Trio	73.5	0.0245081
Pch_Sm_IN65	Trio	105	0.0720581
Pch_Sm_IN65	Trio	147
Pch_Sm_IN65	Trio	199.5	0.122537
Pch_Sm_IN65	Trio	315	0.0520107
Pch_Sm_IN65	Trio	399	0.0539792
Pci_Fj	Pair	0	0
Pci_Fj	Pair	21	0.0286679
Pci_Fj	Pair	52.5	0.00501884
Pci_Fj	Pair	73.5	0.0746709
Pci_Fj	Pair	105	0.129434
Pci_Fj	Pair	147	0.163837
Pci_Fj	Pair	199.5	0.0733436
Pci_Fj	Pair	315	0.336594
Pci_Fj	Pair	399	0.0815728
Pci_H77	Pair	0	0
Pci_H77	Pair	21	0
Pci_H77	Pair	52.5	0.087548
Pci_H77	Pair	73.5	0.268519
Pci_H77	Pair	105	0.241635
Pci_H77	Pair	147	0.0677966
Pci_H77	Pair	199.5	0.24021
Pci_H77	Pair	315	0.293753
Pci_H77	Pair	399	0.222746
Pci_IN63	Pair	0	0
Pci_IN63	Pair	21	0.0523961
Pci_IN63	Pair	52.5	0.0256451
Pci_IN63	Pair	73.5	0.0658438
Pci_IN63	Pair	105	0.111687
Pci_IN63	Pair	147	0.0533651
Pci_IN63	Pair	199.5	0.0158538
Pci_IN63	Pair	315	0.0187086
Pci_IN63	Pair	399	0.0103237
Pci_IN65	Pair	0	0
Pci_IN65	Pair	21	0.115906
Pci_IN65	Pair	52.5	0.0539148
Pci_IN65	Pair	73.5	0.0338965
Pci_IN65	Pair	105	0.022986
Pci_IN65	Pair	147	0.0824524
Pci_IN65	Pair	199.5	0.0596323
Pci_IN65	Pair	315	0.0717729
Pci_IN65	Pair	399	0.0882106
Pci_IN72	Pair	0	0
Pci_IN72	Pair	21	0.0954106
Pci_IN72	Pair	52.5	0.0844454
Pci_IN72	Pair	73.5	0.0285702
Pci_IN72	Pair	105	0.0759431
Pci_IN72	Pair	147	0.0350877
Pci_IN72	Pair	199.5	0.0330753
Pci_IN72	Pair	315	0.0535685
Pci_IN72	Pair	399	0.0339089
Pci_Pf	Pair	0	0
Pci_Pf	Pair	21	0.102071
Pci_Pf	Pair	52.5	0.0766336
Pci_Pf	Pair	73.5	0.0484038
Pci_Pf	Pair	105	0.0505191
Pci_Pf	Pair	147	0.0222196
Pci_Pf	Pair	199.5	0.0340148
Pci_Pf	Pair	315	0.0382508
Pci_Pf	Pair	399	0.0746212
Pci_Pf_IN72	Trio	0	0
Pci_Pf_IN72	Trio	21	0.148386
Pci_Pf_IN72	Trio	52.5	0.0465511
Pci_Pf_IN72	Trio	73.5	0.0510896
Pci_Pf_IN72	Trio	105	0.133055
Pci_Pf_IN72	Trio	199.5	0.143284
Pci_Pf_IN72	Trio	315	0.0627471
Pci_Pf_IN72	Trio	399	0.0826822
Pci_Pv_IN65	Trio	0	0
Pci_Pv_IN65	Trio	21	0.50153
Pci_Pv_IN65	Trio	52.5	0.0753741
Pci_Pv_IN65	Trio	73.5	0.0525081
Pci_Pv_IN65	Trio	105	0.0751695
Pci_Pv_IN65	Trio	199.5	0.0129105
Pci_Pv_IN65	Trio	315	0.065916
Pci_Pv_IN65	Trio	399	0.184685
Pci_Pv_IN72	Trio	0
Pci_Pv_IN72	Trio	21
Pci_Pv_IN72	Trio	52.5
Pci_Pv_IN72	Trio	73.5
Pci_Pv_IN72	Trio	105
Pci_Pv_IN72	Trio	199.5
Pci_Pv_IN72	Trio	315
Pci_Pv_IN72	Trio	399
Pci_Pv_Pf	Trio	0	0
Pci_Pv_Pf	Trio	21	0.0696343
Pci_Pv_Pf	Trio	52.5	0.0357853
Pci_Pv_Pf	Trio	73.5	0.0760403
Pci_Pv_Pf	Trio	105	0.0576661
Pci_Pv_Pf	Trio	147
Pci_Pv_Pf	Trio	199.5	0.0681607
Pci_Pv_Pf	Trio	315	0.0574937
Pci_Pv_Pf	Trio	399	0.256111
Pf_Ab	Pair	0	0
Pf_Ab	Pair	21	0.0187593
Pf_Ab	Pair	52.5	0.0242798
Pf_Ab	Pair	73.5	0.0385348
Pf_Ab	Pair	105	0.0311149
Pf_Ab	Pair	147	0.0447446
Pf_Ab	Pair	199.5	0.0707835
Pf_Ab	Pair	315	0.0890494
Pf_Ab	Pair	399	0.0905984
Pf_Ab_IN72	Trio	0	0
Pf_Ab_IN72	Trio	21	0.299779
Pf_Ab_IN72	Trio	52.5	0.204017
Pf_Ab_IN72	Trio	73.5	0.0772947
Pf_Ab_IN72	Trio	105	0.118507
Pf_Ab_IN72	Trio	199.5	0.077295
Pf_Ab_IN72	Trio	315	0.0916697
Pf_Ab_IN72	Trio	399	0.149673
Pf_Fj	Pair	0	0
Pf_Fj	Pair	21	0.103044
Pf_Fj	Pair	52.5	0.474603
Pf_Fj	Pair	73.5	0.315989
Pf_Fj	Pair	105	0.323471
Pf_Fj	Pair	147	0.102943
Pf_Fj	Pair	199.5	0.213672
Pf_Fj	Pair	315	0.230045
Pf_Fj	Pair	399	0.214287
Pf_IN72	Pair	0	0
Pf_IN72	Pair	21	0.0373477
Pf_IN72	Pair	52.5	0.0147124
Pf_IN72	Pair	73.5	0.0907535
Pf_IN72	Pair	105	0.25586
Pf_IN72	Pair	147	0.367672
Pf_IN72	Pair	199.5	0.219098
Pf_IN72	Pair	315	0.130879
Pf_IN72	Pair	399	0.146105
Pf_Sm	Pair	0	0
Pf_Sm	Pair	21	0.067022
Pf_Sm	Pair	52.5	0.0534129
Pf_Sm	Pair	73.5	0.0698044
Pf_Sm	Pair	105	0.0911256
Pf_Sm	Pair	147	0.0911622
Pf_Sm	Pair	199.5	0.14256
Pf_Sm	Pair	315	0.184485
Pf_Sm	Pair	399	0.197709
Pf_Sm_Ab	Trio	0	0
Pf_Sm_Ab	Trio	21	0.0682484
Pf_Sm_Ab	Trio	52.5	0.0416103
Pf_Sm_Ab	Trio	73.5	0.0776811
Pf_Sm_Ab	Trio	105	0.0684537
Pf_Sm_Ab	Trio	147	0.0719465
Pf_Sm_Ab	Trio	199.5	0.116191
Pf_Sm_Ab	Trio	315	0.112295
Pf_Sm_Ab	Trio	399	0.101795
Pv_H77	Pair	0	0
Pv_H77	Pair	21	0
Pv_H77	Pair	52.5	0
Pv_H77	Pair	73.5	0
Pv_H77	Pair	105	0.762332
Pv_H77	Pair	147	0
Pv_H77	Pair	199.5	0.913242
Pv_H77	Pair	315	0
Pv_H77	Pair	399	0
Pv_Pf	Pair	0	0
Pv_Pf	Pair	21	0.194983
Pv_Pf	Pair	52.5	0.0468152
Pv_Pf	Pair	73.5	0.12545
Pv_Pf	Pair	105	0.0930629
Pv_Pf	Pair	147	0.0613367
Pv_Pf	Pair	199.5	0.114797
Pv_Pf	Pair	315	0.132472
Pv_Pf	Pair	399	0.119178
Pv_Pf_Ab	Trio	0	0
Pv_Pf_Ab	Trio	21	0.066433
Pv_Pf_Ab	Trio	52.5	0.0177594
Pv_Pf_Ab	Trio	73.5	0.0678386
Pv_Pf_Ab	Trio	105	0.0567956
Pv_Pf_Ab	Trio	147
Pv_Pf_Ab	Trio	199.5	0.147723
Pv_Pf_Ab	Trio	315	0.187359
Pv_Pf_Ab	Trio	399	0.114877
Pv_Pf_Sm	Trio	0	0
Pv_Pf_Sm	Trio	21	0.04839
Pv_Pf_Sm	Trio	52.5	0.0945298
Pv_Pf_Sm	Trio	73.5	0.0485516
Pv_Pf_Sm	Trio	105	0.155262
Pv_Pf_Sm	Trio	147	0.0693279
Pv_Pf_Sm	Trio	199.5	0.106555
Pv_Pf_Sm	Trio	315	0.0948565
Pv_Pf_Sm	Trio	399	0.0174184
Pv_Sm	Pair	0	0
Pv_Sm	Pair	21	0.178667
Pv_Sm	Pair	52.5	0.0735711
Pv_Sm	Pair	73.5	0.0512295
Pv_Sm	Pair	105	0.199865
Pv_Sm	Pair	147	0.126206
Pv_Sm	Pair	199.5	0.114506
Pv_Sm	Pair	315	0.165332
Pv_Sm	Pair	399	0.116322
Pv_Sm_Ab	Trio	0	0
Pv_Sm_Ab	Trio	21	0.0478034
Pv_Sm_Ab	Trio	52.5	0.0286875
Pv_Sm_Ab	Trio	73.5	0.0107306
Pv_Sm_Ab	Trio	105	0.0282745
Pv_Sm_Ab	Trio	147	0.107614
Pv_Sm_Ab	Trio	199.5
Pv_Sm_Ab	Trio	315	0.15842
Pv_Sm_Ab	Trio	399	0.224312
Pv_Sm_IN65	Trio	0	0
Pv_Sm_IN65	Trio	21	0.132216
Pv_Sm_IN65	Trio	52.5	0.0656789
Pv_Sm_IN65	Trio	73.5	0.250252
Pv_Sm_IN65	Trio	105	0.276374
Pv_Sm_IN65	Trio	147	0.263415
Pv_Sm_IN65	Trio	199.5	0.25917
Pv_Sm_IN65	Trio	315	0.0855115
Pv_Sm_IN65	Trio	399	0.134836
Sm_Ab	Pair	0	0
Sm_Ab	Pair	21	0.0402145
Sm_Ab	Pair	52.5	0.0196295
Sm_Ab	Pair	73.5	0.0303573
Sm_Ab	Pair	105	0.0218442
Sm_Ab	Pair	147	0.0271983
Sm_Ab	Pair	199.5	0.021216
Sm_Ab	Pair	315	0.109046
Sm_Ab	Pair	399	0.178794
Sm_Ab_H79	Trio	0	0
Sm_Ab_H79	Trio	21	0.0765416
Sm_Ab_H79	Trio	52.5	0.0609127
Sm_Ab_H79	Trio	73.5	0.173173
Sm_Ab_H79	Trio	105	0.0323086
Sm_Ab_H79	Trio	147	0.00721536
Sm_Ab_H79	Trio	199.5	0.0622352
Sm_Ab_H79	Trio	315	0.134228
Sm_Ab_H79	Trio	399	0.150177
Sm_H79	Pair	0	0
Sm_H79	Pair	21	0.0413043
Sm_H79	Pair	52.5	0.0706674
Sm_H79	Pair	73.5	0.052648
Sm_H79	Pair	105	0.0358095
Sm_H79	Pair	147	0.048028
Sm_H79	Pair	199.5	0.0636817
Sm_H79	Pair	315	0.0587305
Sm_H79	Pair	399	0.0664153
Sm_H82	Pair	0	0
Sm_H82	Pair	21	0.0145631
Sm_H82	Pair	52.5	0.0138889
Sm_H82	Pair	73.5	0.00980392
Sm_H82	Pair	105	0.005
Sm_H82	Pair	147	0.0042735
Sm_H82	Pair	199.5	0.00123457
Sm_H82	Pair	315	0.00248756
Sm_H82	Pair	399	0.00115473
Sm_IN65	Pair	0	0
Sm_IN65	Pair	21	0.0799172
Sm_IN65	Pair	52.5	0.110361
Sm_IN65	Pair	73.5	0.0850198
Sm_IN65	Pair	105	0.16822
Sm_IN65	Pair	147	0.130205
Sm_IN65	Pair	199.5	0.161301
Sm_IN65	Pair	315	0.20781
Sm_IN65	Pair	399	0.106595
Sm_IN65_H79	Trio	0	0
Sm_IN65_H79	Trio	21	0.0543587
Sm_IN65_H79	Trio	52.5	0.0087953
Sm_IN65_H79	Trio	73.5	0.0812741
Sm_IN65_H79	Trio	105	0.0521324
Sm_IN65_H79	Trio	147	0.0634561
Sm_IN65_H79	Trio	199.5	0.0800233
Sm_IN65_H79	Trio	315	0.126474
Sm_IN65_H79	Trio	399	0.0420796

## Sheet: 3B, S8B
	sample_kind	Generation ~70	Generation ~400
Ea_Pci	Pair	0.0510081	0.108627
Pci_Fj	Pair	0.0746709	0.0815728
Ea_IN72	Pair	0.0249244	0.0735294
Pv_Pf	Pair	0.12545	0.119178
Sm_H82	Pair	0.00980392	0.00115473
Sm_IN65	Pair	0.0850198	0.106595
Sm_H79	Pair	0.052648	0.0664153
Pci_IN65	Pair	0.0338965	0.0882106
Ab_Fj	Pair	0.183074	0.215769
Pch_Ab	Pair	0.138943	0.0312787
Ea_H79	Pair	0.087757	0.363208
Pf_Fj	Pair	0.315989	0.214287
Pci_Pf	Pair	0.0484038	0.0746212
Pa_Pci	Pair	0.0372007	0.383234
Ea_H82	Pair	0.0265903	0.00154904
Pa_IN63	Pair	0.0197729	0.00257052
Pci_IN72	Pair	0.0285702	0.0339089
H82_H97	Pair	0.0433239	0.00955025
Pv_Sm	Pair	0.0512295	0.116322
Pch_IN65	Pair	0.0898568	0.155833
Sm_Ab	Pair	0.0303573	0.178794
H79_Fj	Pair	0.0647195	0.0218682
Ab_H79	Pair	0.145455	0.234505
IN65_IN72	Pair	0.00292398	0.00490196
Pv_H77	Pair	0	0
Ea_H97	Pair	0.0499202	0.0898876
Pci_H77	Pair	0.268519	0.222746
Pch_H79	Pair	0.115456	0.384615
H79_IN72	Pair	0.0173481	0.00702663
H79_IN65	Pair	0.0340946	0.194423
Ea_Pa	Pair	0.0488011	0.141229
Ea_Pv	Pair	0.0220093	0.031015
Pa_Pv	Pair	0.0228574	0.0151157
Pch_Pf	Pair	0.107339	0.171863
Pf_Sm	Pair	0.0698044	0.197709
Ab_IN72	Pair	0.00757456	0.09658
Ea_Pch	Pair	0.115451	0.303757
Ea_Pf	Pair	0.0407612	0.0654457
Pch_Pci	Pair	0.0566851	0.0965462
Pch_IN63	Pair	0.0109466	0.00321473
Pf_IN72	Pair	0.0907535	0.146105
Pci_IN63	Pair	0.0658438	0.0103237
Pch_Sm	Pair	0.05973	0.137856
Pf_Ab	Pair	0.0385348	0.0905984
Ea_Pa_IN72	Trio	0.0680802	0.059426
Ea_Pch_Pv	Trio	0.0320669	0.378373
Ea_Pch_H79	Trio	0.0190391	0.385732
Ea_Pci_Pf	Trio	0.0320907	0.120486
Ea_Pv_IN72	Trio	0.0481271	0.16402
Ea_Pv_Pf	Trio	0.0557	0.0581302
Ea_Pci_Pv	Trio	0.072786	0.293876
Ea_Pf_IN72	Trio	0.0711144	0.0217925
Pch_Pci_Pv	Trio	0.0576629	0.163989
Pch_Pci_IN65	Trio	0.0149901	0.174597
Pch_Pv_Sm	Trio	0.0440199	0.265782
Pch_Pv_IN65	Trio	0.0888614	0.242544
Pch_Sm_Ab	Trio	0.0276448	0.206524
Pch_Sm_H79	Trio	0.0248162	0.165481
Pch_Pci_Pf	Trio	0.0711646	0.0377069
Pch_Pv_Pf	Trio	0.0949632	0.049569
Pch_Pv_Ab	Trio	0.0335381	0.274901
Pch_Pf_Ab	Trio	0.384253	0.32513
Pch_Sm_IN65	Trio	0.0245081	0.0539792
Pch_Ab_H79	Trio	0.130816	0.189095
Pci_Pv_Pf	Trio	0.0760403	0.256111
Pa_Pci_IN72	Trio	0.0185693	0.09553
Ea_H82_H97	Trio	0.0227078	0.0193082
Pci_Pf_IN72	Trio	0.0510896	0.0826822
Pci_Pv_IN65	Trio	0.0525081	0.184685
Pa_Pci_Pv	Trio	0.0945527	0.317349
Pa_Pci_Fj	Trio	0.0367194	0.25366
Pf_Ab_IN72	Trio	0.0772947	0.149673
Pv_Pf_Ab	Trio	0.0678386	0.114877
Pv_Sm_Ab	Trio	0.0107306	0.224312
Sm_IN65_H79	Trio	0.0812741	0.0420796
Pv_Pf_Sm	Trio	0.0485516	0.0174184
Pv_Sm_IN65	Trio	0.250252	0.134836
Sm_Ab_H79	Trio	0.173173	0.150177
Ea_Pch_Pci	Trio	0.00848969	0.134318
Ea_Pch_Pf	Trio	0.0659366	0.0940741
Ea_Pa_Pv	Trio	0.0403929	0.0383809
Pch_Pci_IN63	Trio	0.0548043	0.0204062
Pf_Sm_Ab	Trio	0.0776811	0.101795
Pch_Pf_Sm	Trio	0.057278	0.210015

## Sheet: 3C, S8C
Repeatability score	model	sample_kind
0.6	Data	Pair
0.666667	Data	Pair
1	Data	Pair
0.666667	Data	Pair
1	Data	Pair
0.666667	Data	Trio
1	Data	Pair
1	Data	Pair
1	Data	Pair
0.666667	Data	Trio
1	Data	Trio
0.875	Data	Pair
1	Data	Trio
1	Data	Trio
0.666667	Data	Trio
1	Data	Pair
1	Data	Trio
1	Data	Pair
1	Data	Trio
1	Data	Pair
1	Data	Trio
0.8	Data	Trio
1	Data	Pair
1	Data	Pair
0.666667	Data	Pair
1	Data	Pair
0.666667	Data	Pair
1	Data	Pair
0.666667	Data	Pair
1	Data	Trio
0.777778	Data	Pair
0.666667	Data	Trio
0.857143	Data	Pair
0.8	Data	Pair
0.666667	Data	Pair
1	Data	Trio
1	Data	Trio
0.666667	Data	Trio
0.666667	Data	Trio
0.555556	Data	Pair
0.888889	Data	Trio
1	Data	Trio
0.666667	Data	Trio
1	Data	Trio
1	Data	Trio
0.888889	Data	Pair
0.666667	Data	Trio
1	Data	Trio
0.666667	Data	Trio
0.666667	Data	Pair
1	Data	Pair
1	Data	Pair
0.666667	Data	Pair
1	Data	Trio
0.666667	Data	Trio
0.666667	Data	Trio
0.9375	Data	Pair
1	Data	Trio
0.8	Data	Pair
0.875	Data	Pair
0.777778	Data	Pair
0.555556	Data	Trio
0.833333	Data	Pair
1	Data	Trio
1	Data	Pair
1	Data	Pair
1	Data	Pair
0.5	Data	Pair
1	Data	Trio
0.6	Fully shuffled	Pair
0.666667	Fully shuffled	Pair
0.555556	Fully shuffled	Pair
1	Fully shuffled	Pair
0.5	Fully shuffled	Pair
1	Fully shuffled	Pair
0.666667	Fully shuffled	Pair
0.555556	Fully shuffled	Pair
0.625	Fully shuffled	Pair
0.6	Fully shuffled	Pair
0.625	Fully shuffled	Pair
0.555556	Fully shuffled	Pair
0.6	Fully shuffled	Pair
0.666667	Fully shuffled	Pair
0.666667	Fully shuffled	Pair
0.666667	Fully shuffled	Pair
0.666667	Fully shuffled	Pair
0.555556	Fully shuffled	Pair
0.666667	Fully shuffled	Pair
0.555556	Fully shuffled	Pair
0.714286	Fully shuffled	Pair
0.6	Fully shuffled	Pair
0.666667	Fully shuffled	Pair
0.555556	Fully shuffled	Pair
0.611111	Fully shuffled	Pair
0.666667	Fully shuffled	Pair
0.5	Fully shuffled	Pair
0.666667	Fully shuffled	Pair
0.666667	Fully shuffled	Pair
0.5	Fully shuffled	Pair
0.8	Fully shuffled	Pair
0.625	Fully shuffled	Pair
0.777778	Fully shuffled	Pair
0.666667	Fully shuffled	Pair
1	Fully shuffled	Pair
0.666667	Fully shuffled	Pair
0.666667	Fully shuffled	Pair
0.8	Fully shuffled	Pair
0.6	Fully shuffled	Pair
0.666667	Fully shuffled	Pair
0.555556	Fully shuffled	Pair
0.666667	Fully shuffled	Pair
0.833333	Fully shuffled	Pair
0.666667	Fully shuffled	Pair
0.666667	Fully shuffled	Pair
0.555556	Fully shuffled	Pair
0.625	Fully shuffled	Pair
0.8	Fully shuffled	Pair
0.875	Fully shuffled	Pair
0.777778	Fully shuffled	Pair
0.6	Fully shuffled	Pair
1	Fully shuffled	Pair
0.666667	Fully shuffled	Pair
0.666667	Fully shuffled	Pair
0.666667	Fully shuffled	Pair
0.777778	Fully shuffled	Pair
0.666667	Fully shuffled	Pair
0.666667	Fully shuffled	Pair
0.571429	Fully shuffled	Pair
0.8	Fully shuffled	Pair
0.5	Fully shuffled	Pair
0.666667	Fully shuffled	Pair
0.666667	Fully shuffled	Pair
1	Fully shuffled	Pair
0.625	Fully shuffled	Pair
1	Fully shuffled	Pair
1	Fully shuffled	Pair
0.75	Fully shuffled	Pair
0.8	Fully shuffled	Pair
0.5	Fully shuffled	Pair
0.555556	Fully shuffled	Pair
0.666667	Fully shuffled	Pair
0.666667	Fully shuffled	Pair
0.666667	Fully shuffled	Pair
0.666667	Fully shuffled	Pair
0.8	Fully shuffled	Pair
0.6	Fully shuffled	Pair
0.666667	Fully shuffled	Pair
0.555556	Fully shuffled	Pair
0.666667	Fully shuffled	Pair
0.5	Fully shuffled	Pair
1	Fully shuffled	Pair
0.666667	Fully shuffled	Pair
0.777778	Fully shuffled	Pair
0.625	Fully shuffled	Pair
0.6	Fully shuffled	Pair
0.75	Fully shuffled	Pair
0.555556	Fully shuffled	Pair
0.8	Fully shuffled	Pair
1	Fully shuffled	Pair
0.666667	Fully shuffled	Pair
1	Fully shuffled	Pair
0.666667	Fully shuffled	Pair
0.555556	Fully shuffled	Pair
0.666667	Fully shuffled	Pair
0.555556	Fully shuffled	Pair
0.571429	Fully shuffled	Pair
0.6	Fully shuffled	Pair
0.666667	Fully shuffled	Pair
0.555556	Fully shuffled	Pair
0.777778	Fully shuffled	Pair
1	Fully shuffled	Pair
0.5	Fully shuffled	Pair
1	Fully shuffled	Pair
0.666667	Fully shuffled	Pair
0.6875	Fully shuffled	Pair
0.8	Fully shuffled	Pair
0.625	Fully shuffled	Pair
0.666667	Fully shuffled	Pair
0.666667	Fully shuffled	Pair
0.666667	Fully shuffled	Pair
0.666667	Fully shuffled	Pair
0.666667	Fully shuffled	Pair
0.8	Fully shuffled	Pair
0.8	Fully shuffled	Pair
0.666667	Fully shuffled	Pair
0.555556	Fully shuffled	Pair
0.666667	Fully shuffled	Pair
0.666667	Fully shuffled	Pair
1	Fully shuffled	Pair
1	Fully shuffled	Pair
0.777778	Fully shuffled	Pair
0.5	Fully shuffled	Pair
0.8	Fully shuffled	Pair
0.625	Fully shuffled	Pair
0.555556	Fully shuffled	Pair
0.8	Fully shuffled	Pair
0.666667	Fully shuffled	Pair
0.666667	Fully shuffled	Pair
0.666667	Fully shuffled	Pair
0.666667	Fully shuffled	Pair
0.555556	Fully shuffled	Pair
0.666667	Fully shuffled	Pair
0.555556	Fully shuffled	Pair
0.571429	Fully shuffled	Pair
0.6	Fully shuffled	Pair
0.5	Fully shuffled	Pair
0.777778	Fully shuffled	Pair
0.666667	Fully shuffled	Pair
1	Fully shuffled	Pair
0.5	Fully shuffled	Pair
1	Fully shuffled	Pair
0.666667	Fully shuffled	Pair
0.6875	Fully shuffled	Pair
0.6	Fully shuffled	Pair
0.625	Fully shuffled	Pair
0.555556	Fully shuffled	Pair
0.833333	Fully shuffled	Pair
0.666667	Fully shuffled	Pair
1	Fully shuffled	Pair
0.666667	Fully shuffled	Pair
0.8	Fully shuffled	Pair
0.6	Fully shuffled	Pair
0.666667	Fully shuffled	Pair
0.777778	Fully shuffled	Pair
0.666667	Fully shuffled	Pair
0.5	Fully shuffled	Pair
0.666667	Fully shuffled	Pair
1	Fully shuffled	Pair
0.555556	Fully shuffled	Pair
0.875	Fully shuffled	Pair
0.6	Fully shuffled	Pair
0.625	Fully shuffled	Pair
0.666667	Fully shuffled	Pair
0.8	Fully shuffled	Pair
0.666667	Fully shuffled	Pair
0.666667	Fully shuffled	Pair
1	Fully shuffled	Pair
0.666667	Fully shuffled	Pair
0.555556	Fully shuffled	Pair
0.666667	Fully shuffled	Pair
0.888889	Fully shuffled	Pair
0.714286	Fully shuffled	Pair
0.8	Fully shuffled	Pair
1	Fully shuffled	Pair
0.666667	Fully shuffled	Pair
0.722222	Fully shuffled	Pair
0.666667	Fully shuffled	Pair
0.5	Fully shuffled	Pair
0.666667	Fully shuffled	Pair
0.666667	Fully shuffled	Pair
0.5625	Fully shuffled	Pair
0.6	Fully shuffled	Pair
0.625	Fully shuffled	Pair
0.666667	Fully shuffled	Pair
0.666667	Fully shuffled	Pair
0.666667	Fully shuffled	Pair
0.666667	Fully shuffled	Pair
1	Fully shuffled	Pair
0.6	Fully shuffled	Pair
0.6	Fully shuffled	Pair
0.666667	Fully shuffled	Pair
0.555556	Fully shuffled	Pair
0.666667	Fully shuffled	Pair
0.666667	Fully shuffled	Pair
1	Fully shuffled	Pair
0.666667	Fully shuffled	Pair
0.777778	Fully shuffled	Pair
0.625	Fully shuffled	Pair
0.6	Fully shuffled	Pair
0.5	Fully shuffled	Pair
0.555556	Fully shuffled	Pair
0.8	Fully shuffled	Pair
1	Fully shuffled	Pair
1	Fully shuffled	Pair
0.666667	Fully shuffled	Pair
0.666667	Fully shuffled	Pair
0.555556	Fully shuffled	Pair
0.666667	Fully shuffled	Pair
0.888889	Fully shuffled	Pair
0.571429	Fully shuffled	Pair
0.8	Fully shuffled	Pair
0.666667	Fully shuffled	Pair
0.777778	Fully shuffled	Pair
0.722222	Fully shuffled	Pair
1	Fully shuffled	Pair
0.625	Fully shuffled	Pair
1	Fully shuffled	Pair
0.666667	Fully shuffled	Pair
0.75	Fully shuffled	Pair
0.6	Fully shuffled	Pair
0.625	Fully shuffled	Pair
0.888889	Fully shuffled	Pair
0.666667	Fully shuffled	Pair
0.666667	Fully shuffled	Pair
0.666667	Fully shuffled	Pair
0.666667	Fully shuffled	Pair
1	Fully shuffled	Pair
0.8	Fully shuffled	Pair
0.666667	Fully shuffled	Pair
0.666667	Fully shuffled	Pair
0.666667	Fully shuffled	Pair
0.666667	Fully shuffled	Pair
0.666667	Fully shuffled	Pair
1	Fully shuffled	Pair
0.666667	Fully shuffled	Pair
0.625	Fully shuffled	Pair
0.6	Fully shuffled	Pair
0.625	Fully shuffled	Pair
0.888889	Fully shuffled	Pair
0.6	Fully shuffled	Pair
0.666667	Fully shuffled	Pair
0.666667	Fully shuffled	Pair
0.666667	Fully shuffled	Pair
0.666667	Fully shuffled	Pair
0.555556	Fully shuffled	Pair
0.666667	Fully shuffled	Pair
0.666667	Fully shuffled	Pair
0.571429	Fully shuffled	Pair
0.6	Fully shuffled	Pair
0.833333	Fully shuffled	Pair
0.666667	Fully shuffled	Pair
0.611111	Fully shuffled	Pair
0.666667	Fully shuffled	Pair
0.625	Fully shuffled	Pair
0.666667	Fully shuffled	Pair
0.666667	Fully shuffled	Pair
0.75	Fully shuffled	Pair
0.8	Fully shuffled	Pair
0.625	Fully shuffled	Pair
0.555556	Fully shuffled	Pair
0.833333	Fully shuffled	Pair
0.666667	Fully shuffled	Pair
0.666667	Fully shuffled	Pair
0.666667	Fully shuffled	Pair
0.6	Fully shuffled	Pair
0.6	Fully shuffled	Pair
0.666667	Fully shuffled	Pair
0.555556	Fully shuffled	Pair
0.666667	Fully shuffled	Pair
0.5	Fully shuffled	Pair
0.666667	Fully shuffled	Pair
1	Fully shuffled	Pair
0.666667	Fully shuffled	Pair
0.75	Fully shuffled	Pair
0.8	Fully shuffled	Pair
0.5	Fully shuffled	Pair
0.666667	Fully shuffled	Pair
0.8	Fully shuffled	Pair
0.666667	Fully shuffled	Pair
1	Fully shuffled	Pair
0.666667	Fully shuffled	Pair
1	Fully shuffled	Pair
0.666667	Fully shuffled	Pair
1	Fully shuffled	Pair
0.555556	Fully shuffled	Pair
0.571429	Fully shuffled	Pair
0.8	Fully shuffled	Pair
0.833333	Fully shuffled	Pair
0.555556	Fully shuffled	Pair
0.555556	Fully shuffled	Pair
0.666667	Fully shuffled	Pair
0.75	Fully shuffled	Pair
0.666667	Fully shuffled	Pair
0.666667	Fully shuffled	Pair
0.5	Fully shuffled	Pair
0.6	Fully shuffled	Pair
0.625	Fully shuffled	Pair
0.555556	Fully shuffled	Pair
0.666667	Fully shuffled	Pair
0.666667	Fully shuffled	Pair
0.666667	Fully shuffled	Pair
1	Fully shuffled	Pair
0.6	Fully shuffled	Pair
0.6	Fully shuffled	Pair
0.666667	Fully shuffled	Pair
0.666667	Fully shuffled	Pair
0.666667	Fully shuffled	Pair
0.666667	Fully shuffled	Pair
0.666667	Fully shuffled	Pair
0.666667	Fully shuffled	Pair
0.666667	Fully shuffled	Pair
0.625	Fully shuffled	Pair
0.6	Fully shuffled	Pair
0.625	Fully shuffled	Pair
0.777778	Fully shuffled	Pair
0.6	Fully shuffled	Pair
0.666667	Fully shuffled	Pair
1	Fully shuffled	Pair
0.666667	Fully shuffled	Pair
0.666667	Fully shuffled	Pair
0.555556	Fully shuffled	Pair
0.666667	Fully shuffled	Pair
0.666667	Fully shuffled	Pair
0.571429	Fully shuffled	Pair
0.8	Fully shuffled	Pair
0.5	Fully shuffled	Pair
0.555556	Fully shuffled	Pair
0.555556	Fully shuffled	Pair
1	Fully shuffled	Pair
0.625	Fully shuffled	Pair
0.666667	Fully shuffled	Pair
0.666667	Fully shuffled	Pair
0.625	Fully shuffled	Pair
0.8	Fully shuffled	Pair
0.75	Fully shuffled	Pair
0.666667	Fully shuffled	Pair
0.666667	Fully shuffled	Pair
0.666667	Fully shuffled	Pair
0.666667	Fully shuffled	Pair
0.666667	Fully shuffled	Pair
0.6	Fully shuffled	Pair
0.8	Fully shuffled	Pair
0.666667	Fully shuffled	Pair
0.666667	Fully shuffled	Pair
1	Fully shuffled	Pair
0.666667	Fully shuffled	Pair
0.666667	Fully shuffled	Pair
0.666667	Fully shuffled	Pair
0.777778	Fully shuffled	Pair
0.5	Fully shuffled	Pair
0.8	Fully shuffled	Pair
0.75	Fully shuffled	Pair
0.666667	Fully shuffled	Pair
0.8	Fully shuffled	Pair
0.666667	Fully shuffled	Pair
0.666667	Fully shuffled	Pair
0.666667	Fully shuffled	Pair
0.666667	Fully shuffled	Pair
0.666667	Fully shuffled	Pair
0.666667	Fully shuffled	Pair
0.666667	Fully shuffled	Pair
0.571429	Fully shuffled	Pair
0.6	Fully shuffled	Pair
0.5	Fully shuffled	Pair
0.666667	Fully shuffled	Pair
0.722222	Fully shuffled	Pair
0.666667	Fully shuffled	Pair
0.5	Fully shuffled	Pair
0.666667	Fully shuffled	Pair
0.666667	Fully shuffled	Pair
0.5625	Fully shuffled	Pair
0.6	Fully shuffled	Pair
0.625	Fully shuffled	Pair
0.555556	Fully shuffled	Pair
0.666667	Fully shuffled	Pair
0.666667	Fully shuffled	Pair
1	Fully shuffled	Pair
1	Fully shuffled	Pair
0.6	Fully shuffled	Pair
1	Fully shuffled	Pair
0.666667	Fully shuffled	Pair
0.777778	Fully shuffled	Pair
0.666667	Fully shuffled	Pair
0.833333	Fully shuffled	Pair
0.666667	Fully shuffled	Pair
0.666667	Fully shuffled	Pair
0.666667	Fully shuffled	Pair
0.625	Fully shuffled	Pair
0.6	Fully shuffled	Pair
0.625	Fully shuffled	Pair
0.888889	Fully shuffled	Pair
0.6	Fully shuffled	Pair
0.666667	Fully shuffled	Pair
0.666667	Fully shuffled	Pair
0.666667	Fully shuffled	Pair
0.666667	Fully shuffled	Pair
0.555556	Fully shuffled	Pair
1	Fully shuffled	Pair
0.666667	Fully shuffled	Pair
0.571429	Fully shuffled	Pair
0.8	Fully shuffled	Pair
0.666667	Fully shuffled	Pair
0.777778	Fully shuffled	Pair
0.555556	Fully shuffled	Pair
0.666667	Fully shuffled	Pair
0.625	Fully shuffled	Pair
0.666667	Fully shuffled	Pair
0.666667	Fully shuffled	Pair
0.5625	Fully shuffled	Pair
0.6	Fully shuffled	Pair
0.625	Fully shuffled	Pair
0.777778	Fully shuffled	Pair
0.833333	Fully shuffled	Pair
0.666667	Fully shuffled	Pair
0.666667	Fully shuffled	Pair
0.666667	Fully shuffled	Pair
0.6	Fully shuffled	Pair
0.6	Fully shuffled	Pair
1	Fully shuffled	Pair
0.555556	Fully shuffled	Pair
1	Fully shuffled	Pair
0.5	Fully shuffled	Pair
0.666667	Fully shuffled	Pair
0.666667	Fully shuffled	Pair
0.666667	Fully shuffled	Pair
0.75	Fully shuffled	Pair
0.8	Fully shuffled	Pair
0.75	Fully shuffled	Pair
0.666667	Fully shuffled	Pair
1	Fully shuffled	Pair
0.666667	Fully shuffled	Pair
0.666667	Fully shuffled	Pair
0.666667	Fully shuffled	Pair
1	Fully shuffled	Pair
0.555556	Fully shuffled	Pair
0.666667	Fully shuffled	Pair
0.555556	Fully shuffled	Pair
0.714286	Fully shuffled	Pair
0.8	Fully shuffled	Pair
0.5	Fully shuffled	Pair
0.555556	Fully shuffled	Pair
0.5	Fully shuffled	Pair
0.666667	Fully shuffled	Pair
0.625	Fully shuffled	Pair
0.666667	Fully shuffled	Pair
1	Fully shuffled	Pair
0.5625	Fully shuffled	Pair
0.8	Fully shuffled	Pair
0.5	Fully shuffled	Pair
0.666667	Fully shuffled	Pair
0.666667	Fully shuffled	Pair
0.666667	Fully shuffled	Pair
0.666667	Fully shuffled	Pair
0.666667	Fully shuffled	Pair
0.6	Fully shuffled	Pair
0.8	Fully shuffled	Pair
0.666667	Fully shuffled	Pair
0.555556	Fully shuffled	Pair
0.666667	Fully shuffled	Pair
0.5	Fully shuffled	Pair
0.666667	Fully shuffled	Pair
0.666667	Fully shuffled	Pair
0.555556	Fully shuffled	Pair
0.625	Fully shuffled	Pair
0.6	Fully shuffled	Pair
0.625	Fully shuffled	Pair
0.555556	Fully shuffled	Pair
0.6	Fully shuffled	Pair
1	Fully shuffled	Pair
0.666667	Fully shuffled	Pair
0.666667	Fully shuffled	Pair
1	Fully shuffled	Pair
0.666667	Fully shuffled	Pair
0.666667	Fully shuffled	Pair
0.555556	Fully shuffled	Pair
0.714286	Fully shuffled	Pair
1	Fully shuffled	Pair
0.666667	Fully shuffled	Pair
0.666667	Fully shuffled	Pair
0.555556	Fully shuffled	Pair
0.666667	Fully shuffled	Pair
0.625	Fully shuffled	Pair
0.666667	Fully shuffled	Pair
0.666667	Fully shuffled	Pair
0.5625	Fully shuffled	Pair
0.6	Fully shuffled	Pair
0.625	Fully shuffled	Pair
0.555556	Fully shuffled	Pair
0.5	Fully shuffled	Pair
0.666667	Fully shuffled	Pair
0.666667	Fully shuffled	Pair
0.666667	Fully shuffled	Pair
0.6	Fully shuffled	Pair
0.6	Fully shuffled	Pair
0.666667	Fully shuffled	Pair
0.555556	Fully shuffled	Pair
0.666667	Fully shuffled	Pair
0.666667	Fully shuffled	Pair
0.666667	Fully shuffled	Pair
0.666667	Fully shuffled	Pair
0.666667	Fully shuffled	Pair
0.875	Fully shuffled	Pair
0.6	Fully shuffled	Pair
0.875	Fully shuffled	Pair
0.777778	Fully shuffled	Pair
0.8	Fully shuffled	Pair
0.666667	Fully shuffled	Pair
0.666667	Fully shuffled	Pair
1	Fully shuffled	Pair
0.666667	Fully shuffled	Pair
0.666667	Fully shuffled	Pair
0.666667	Fully shuffled	Pair
0.888889	Fully shuffled	Pair
0.857143	Fully shuffled	Pair
0.6	Fully shuffled	Pair
0.5	Fully shuffled	Pair
0.555556	Fully shuffled	Pair
0.555556	Fully shuffled	Pair
0.666667	Fully shuffled	Pair
0.5	Fully shuffled	Pair
0.666667	Fully shuffled	Pair
0.666667	Fully shuffled	Pair
0.5	Fully shuffled	Pair
0.8	Fully shuffled	Pair
0.75	Fully shuffled	Pair
0.666667	Fully shuffled	Pair
0.666667	Fully shuffled	Pair
0.666667	Fully shuffled	Pair
0.666667	Fully shuffled	Pair
1	Fully shuffled	Pair
0.6	Fully shuffled	Pair
0.6	Fully shuffled	Pair
0.666667	Fully shuffled	Pair
0.555556	Fully shuffled	Pair
0.666667	Fully shuffled	Pair
0.5	Fully shuffled	Pair
0.666667	Fully shuffled	Pair
0.666667	Fully shuffled	Pair
0.555556	Fully shuffled	Pair
0.625	Fully shuffled	Pair
0.8	Fully shuffled	Pair
0.625	Fully shuffled	Pair
0.666667	Fully shuffled	Pair
0.6	Fully shuffled	Pair
0.666667	Fully shuffled	Pair
1	Fully shuffled	Pair
0.666667	Fully shuffled	Pair
0.666667	Fully shuffled	Pair
0.555556	Fully shuffled	Pair
1	Fully shuffled	Pair
0.666667	Fully shuffled	Pair
0.857143	Fully shuffled	Pair
0.6	Fully shuffled	Pair
0.666667	Fully shuffled	Pair
0.777778	Fully shuffled	Pair
0.611111	Fully shuffled	Pair
0.666667	Fully shuffled	Pair
0.625	Fully shuffled	Pair
0.666667	Fully shuffled	Pair
0.666667	Fully shuffled	Pair
0.6875	Fully shuffled	Pair
0.6	Fully shuffled	Pair
0.5	Fully shuffled	Pair
0.555556	Fully shuffled	Pair
1	Fully shuffled	Pair
1	Fully shuffled	Pair
0.666667	Fully shuffled	Pair
0.666667	Fully shuffled	Pair
0.8	Fully shuffled	Pair
0.6	Fully shuffled	Pair
0.666667	Fully shuffled	Pair
0.888889	Fully shuffled	Pair
0.666667	Fully shuffled	Pair
0.5	Fully shuffled	Pair
0.666667	Fully shuffled	Pair
0.666667	Fully shuffled	Pair
0.555556	Fully shuffled	Pair
0.625	Fully shuffled	Pair
0.6	Fully shuffled	Pair
0.5	Fully shuffled	Pair
0.555556	Fully shuffled	Pair
0.6	Fully shuffled	Pair
0.666667	Fully shuffled	Pair
0.666667	Fully shuffled	Pair
0.666667	Fully shuffled	Pair
1	Fully shuffled	Pair
0.555556	Fully shuffled	Pair
1	Fully shuffled	Pair
0.666667	Fully shuffled	Pair
0.714286	Fully shuffled	Pair
0.6	Fully shuffled	Pair
0.833333	Fully shuffled	Pair
0.555556	Fully shuffled	Pair
0.5	Fully shuffled	Pair
0.666667	Fully shuffled	Pair
0.625	Fully shuffled	Pair
0.666667	Fully shuffled	Pair
0.666667	Fully shuffled	Pair
0.5625	Fully shuffled	Pair
0.6	Fully shuffled	Pair
0.625	Fully shuffled	Pair
0.555556	Fully shuffled	Pair
0.5	Fully shuffled	Pair
0.666667	Fully shuffled	Pair
1	Fully shuffled	Pair
1	Fully shuffled	Pair
0.6	Fully shuffled	Pair
0.6	Fully shuffled	Pair
0.666667	Fully shuffled	Pair
0.555556	Fully shuffled	Pair
0.666667	Fully shuffled	Pair
0.666667	Fully shuffled	Pair
1	Fully shuffled	Pair
1	Fully shuffled	Pair
0.666667	Fully shuffled	Pair
0.625	Fully shuffled	Pair
0.6	Fully shuffled	Pair
0.75	Fully shuffled	Pair
0.555556	Fully shuffled	Pair
0.8	Fully shuffled	Pair
0.666667	Fully shuffled	Pair
0.666667	Fully shuffled	Pair
0.666667	Fully shuffled	Pair
0.666667	Fully shuffled	Pair
0.666667	Fully shuffled	Pair
0.666667	Fully shuffled	Pair
0.777778	Fully shuffled	Pair
0.571429	Fully shuffled	Pair
0.8	Fully shuffled	Pair
0.666667	Fully shuffled	Pair
0.555556	Fully shuffled	Pair
0.5	Fully shuffled	Pair
0.666667	Fully shuffled	Pair
0.625	Fully shuffled	Pair
0.666667	Fully shuffled	Pair
0.666667	Fully shuffled	Pair
0.6875	Fully shuffled	Pair
1	Fully shuffled	Pair
0.5	Fully shuffled	Pair
0.888889	Fully shuffled	Pair
0.666667	Fully shuffled	Pair
0.666667	Fully shuffled	Pair
0.666667	Fully shuffled	Pair
1	Fully shuffled	Pair
0.6	Fully shuffled	Pair
0.6	Fully shuffled	Pair
0.666667	Fully shuffled	Pair
0.555556	Fully shuffled	Pair
1	Fully shuffled	Pair
0.5	Fully shuffled	Pair
0.666667	Fully shuffled	Pair
1	Fully shuffled	Pair
0.666667	Fully shuffled	Pair
0.5	Fully shuffled	Pair
0.8	Fully shuffled	Pair
0.625	Fully shuffled	Pair
0.666667	Fully shuffled	Pair
0.6	Fully shuffled	Pair
1	Fully shuffled	Pair
0.666667	Fully shuffled	Pair
0.666667	Fully shuffled	Pair
0.666667	Fully shuffled	Pair
0.555556	Fully shuffled	Pair
0.666667	Fully shuffled	Pair
0.555556	Fully shuffled	Pair
0.571429	Fully shuffled	Pair
0.8	Fully shuffled	Pair
0.666667	Fully shuffled	Pair
0.555556	Fully shuffled	Pair
0.5	Fully shuffled	Pair
1	Fully shuffled	Pair
0.625	Fully shuffled	Pair
1	Fully shuffled	Pair
0.666667	Fully shuffled	Pair
0.5	Fully shuffled	Pair
0.6	Fully shuffled	Pair
1	Fully shuffled	Pair
0.555556	Fully shuffled	Pair
0.666667	Fully shuffled	Pair
0.666667	Fully shuffled	Pair
0.666667	Fully shuffled	Pair
1	Fully shuffled	Pair
1	Fully shuffled	Pair
0.8	Fully shuffled	Pair
0.666667	Fully shuffled	Pair
0.555556	Fully shuffled	Pair
0.666667	Fully shuffled	Pair
0.666667	Fully shuffled	Pair
1	Fully shuffled	Pair
0.666667	Fully shuffled	Pair
0.666667	Fully shuffled	Pair
0.75	Fully shuffled	Pair
0.6	Fully shuffled	Pair
0.625	Fully shuffled	Pair
0.555556	Fully shuffled	Pair
0.6	Fully shuffled	Pair
0.666667	Fully shuffled	Pair
1	Fully shuffled	Pair
0.666667	Fully shuffled	Pair
1	Fully shuffled	Pair
0.666667	Fully shuffled	Pair
0.666667	Fully shuffled	Pair
0.666667	Fully shuffled	Pair
0.571429	Fully shuffled	Pair
0.8	Fully shuffled	Pair
0.666667	Fully shuffled	Pair
0.555556	Fully shuffled	Pair
0.611111	Fully shuffled	Pair
0.666667	Fully shuffled	Pair
0.625	Fully shuffled	Pair
1	Fully shuffled	Pair
0.666667	Fully shuffled	Pair
0.625	Fully shuffled	Pair
0.6	Fully shuffled	Pair
0.875	Fully shuffled	Pair
0.666667	Fully shuffled	Pair
0.5	Fully shuffled	Pair
0.666667	Fully shuffled	Pair
0.666667	Fully shuffled	Pair
0.666667	Fully shuffled	Pair
0.8	Fully shuffled	Pair
0.6	Fully shuffled	Pair
1	Fully shuffled	Pair
0.555556	Fully shuffled	Pair
0.666667	Fully shuffled	Pair
0.666667	Fully shuffled	Pair
0.666667	Fully shuffled	Pair
0.666667	Fully shuffled	Pair
0.555556	Fully shuffled	Pair
0.625	Fully shuffled	Pair
0.6	Fully shuffled	Pair
0.5	Fully shuffled	Pair
0.555556	Fully shuffled	Pair
0.6	Fully shuffled	Pair
1	Fully shuffled	Pair
0.666667	Fully shuffled	Pair
1	Fully shuffled	Pair
1	Fully shuffled	Pair
0.555556	Fully shuffled	Pair
1	Fully shuffled	Pair
0.555556	Fully shuffled	Pair
0.571429	Fully shuffled	Pair
0.6	Fully shuffled	Pair
0.5	Fully shuffled	Pair
0.555556	Fully shuffled	Pair
0.5	Fully shuffled	Pair
0.666667	Fully shuffled	Pair
0.625	Fully shuffled	Pair
0.666667	Fully shuffled	Pair
0.666667	Fully shuffled	Pair
0.5625	Fully shuffled	Pair
0.6	Fully shuffled	Pair
0.5	Fully shuffled	Pair
0.666667	Fully shuffled	Pair
0.666667	Fully shuffled	Pair
0.666667	Fully shuffled	Pair
0.666667	Fully shuffled	Pair
1	Fully shuffled	Pair
1	Fully shuffled	Pair
0.8	Fully shuffled	Pair
0.666667	Fully shuffled	Pair
0.555556	Fully shuffled	Pair
0.666667	Fully shuffled	Pair
0.5	Fully shuffled	Pair
0.666667	Fully shuffled	Pair
0.666667	Fully shuffled	Pair
0.777778	Fully shuffled	Pair
0.5	Fully shuffled	Pair
0.6	Fully shuffled	Pair
0.875	Fully shuffled	Pair
0.555556	Fully shuffled	Pair
0.6	Fully shuffled	Pair
1	Fully shuffled	Pair
0.666667	Fully shuffled	Pair
0.666667	Fully shuffled	Pair
1	Fully shuffled	Pair
0.666667	Fully shuffled	Pair
0.666667	Fully shuffled	Pair
0.777778	Fully shuffled	Pair
0.857143	Fully shuffled	Pair
0.6	Fully shuffled	Pair
0.666667	Fully shuffled	Pair
0.666667	Fully shuffled	Pair
0.722222	Fully shuffled	Pair
1	Fully shuffled	Pair
0.625	Fully shuffled	Pair
0.666667	Fully shuffled	Pair
0.666667	Fully shuffled	Pair
0.625	Fully shuffled	Pair
0.8	Fully shuffled	Pair
0.625	Fully shuffled	Pair
0.777778	Fully shuffled	Pair
0.666667	Fully shuffled	Pair
1	Fully shuffled	Pair
0.666667	Fully shuffled	Pair
1	Fully shuffled	Pair
0.6	Fully shuffled	Pair
0.6	Fully shuffled	Pair
1	Fully shuffled	Pair
0.666667	Fully shuffled	Pair
0.666667	Fully shuffled	Pair
0.833333	Fully shuffled	Pair
0.666667	Fully shuffled	Pair
0.666667	Fully shuffled	Pair
0.555556	Fully shuffled	Pair
0.5	Fully shuffled	Pair
0.6	Fully shuffled	Pair
0.625	Fully shuffled	Pair
0.555556	Fully shuffled	Pair
0.6	Fully shuffled	Pair
0.666667	Fully shuffled	Pair
0.666667	Fully shuffled	Pair
1	Fully shuffled	Pair
0.666667	Fully shuffled	Pair
0.555556	Fully shuffled	Pair
1	Fully shuffled	Pair
0.666667	Fully shuffled	Pair
0.714286	Fully shuffled	Pair
0.6	Fully shuffled	Pair
0.5	Fully shuffled	Pair
0.666667	Fully shuffled	Pair
0.5	Fully shuffled	Pair
1	Fully shuffled	Pair
0.5	Fully shuffled	Pair
0.666667	Fully shuffled	Pair
0.666667	Fully shuffled	Pair
0.5625	Fully shuffled	Pair
0.8	Fully shuffled	Pair
0.625	Fully shuffled	Pair
0.777778	Fully shuffled	Pair
0.666667	Fully shuffled	Pair
0.666667	Fully shuffled	Pair
0.666667	Fully shuffled	Pair
0.666667	Fully shuffled	Pair
0.6	Fully shuffled	Pair
0.6	Fully shuffled	Pair
0.666667	Fully shuffled	Pair
0.777778	Fully shuffled	Pair
0.666667	Fully shuffled	Pair
0.666667	Fully shuffled	Pair
0.666667	Fully shuffled	Pair
1	Fully shuffled	Pair
0.666667	Fully shuffled	Pair
0.5	Fully shuffled	Pair
1	Fully shuffled	Pair
0.5	Fully shuffled	Pair
0.777778	Fully shuffled	Pair
0.8	Fully shuffled	Pair
0.666667	Fully shuffled	Pair
0.666667	Fully shuffled	Pair
1	Fully shuffled	Pair
0.666667	Fully shuffled	Pair
0.666667	Fully shuffled	Pair
0.666667	Fully shuffled	Pair
0.777778	Fully shuffled	Pair
0.857143	Fully shuffled	Pair
0.6	Fully shuffled	Pair
0.5	Fully shuffled	Pair
0.555556	Fully shuffled	Pair
0.555556	Fully shuffled	Pair
0.666667	Fully shuffled	Pair
0.5	Fully shuffled	Pair
0.666667	Fully shuffled	Pair
0.666667	Fully shuffled	Pair
0.6875	Fully shuffled	Pair
0.6	Fully shuffled	Pair
0.625	Fully shuffled	Pair
0.666667	Fully shuffled	Pair
0.5	Fully shuffled	Pair
0.666667	Fully shuffled	Pair
0.666667	Fully shuffled	Pair
1	Fully shuffled	Pair
0.6	Fully shuffled	Pair
0.6	Fully shuffled	Pair
0.666667	Fully shuffled	Pair
0.555556	Fully shuffled	Pair
0.666667	Fully shuffled	Pair
0.666667	Fully shuffled	Pair
0.666667	Fully shuffled	Pair
0.666667	Fully shuffled	Pair
0.666667	Fully shuffled	Pair
0.625	Fully shuffled	Pair
0.6	Fully shuffled	Pair
0.625	Fully shuffled	Pair
0.555556	Fully shuffled	Pair
0.6	Fully shuffled	Pair
0.666667	Fully shuffled	Pair
0.666667	Fully shuffled	Pair
0.666667	Fully shuffled	Pair
0.666667	Fully shuffled	Pair
0.555556	Fully shuffled	Pair
0.666667	Fully shuffled	Pair
0.555556	Fully shuffled	Pair
0.714286	Fully shuffled	Pair
0.8	Fully shuffled	Pair
0.666667	Fully shuffled	Pair
0.555556	Fully shuffled	Pair
0.611111	Fully shuffled	Pair
0.666667	Fully shuffled	Pair
0.625	Fully shuffled	Pair
1	Fully shuffled	Pair
0.666667	Fully shuffled	Pair
0.5625	Fully shuffled	Pair
0.6	Fully shuffled	Pair
0.625	Fully shuffled	Pair
0.555556	Fully shuffled	Pair
0.5	Fully shuffled	Pair
1	Fully shuffled	Pair
0.666667	Fully shuffled	Pair
0.666667	Fully shuffled	Pair
0.6	Fully shuffled	Pair
0.8	Fully shuffled	Pair
0.666667	Fully shuffled	Pair
0.777778	Fully shuffled	Pair
0.666667	Fully shuffled	Pair
0.5	Fully shuffled	Pair
1	Fully shuffled	Pair
1	Fully shuffled	Pair
0.666667	Fully shuffled	Pair
0.75	Fully shuffled	Pair
0.6	Fully shuffled	Pair
0.75	Fully shuffled	Pair
0.666667	Fully shuffled	Pair
0.8	Fully shuffled	Pair
0.666667	Fully shuffled	Pair
1	Fully shuffled	Pair
0.666667	Fully shuffled	Pair
0.666667	Fully shuffled	Pair
0.555556	Fully shuffled	Pair
0.666667	Fully shuffled	Pair
0.666667	Fully shuffled	Pair
0.571429	Fully shuffled	Pair
0.8	Fully shuffled	Pair
0.666667	Fully shuffled	Pair
0.555556	Fully shuffled	Pair
0.555556	Fully shuffled	Pair
0.666667	Fully shuffled	Pair
0.625	Fully shuffled	Pair
0.666667	Fully shuffled	Pair
0.666667	Fully shuffled	Pair
0.625	Fully shuffled	Pair
0.6	Fully shuffled	Pair
0.625	Fully shuffled	Pair
0.777778	Fully shuffled	Pair
0.5	Fully shuffled	Pair
1	Fully shuffled	Pair
0.666667	Fully shuffled	Pair
1	Fully shuffled	Pair
0.8	Fully shuffled	Pair
0.6	Fully shuffled	Pair
0.666667	Fully shuffled	Pair
0.555556	Fully shuffled	Pair
1	Fully shuffled	Pair
0.5	Fully shuffled	Pair
1	Fully shuffled	Pair
0.666667	Fully shuffled	Pair
0.555556	Fully shuffled	Pair
0.5	Fully shuffled	Pair
0.8	Fully shuffled	Pair
0.5	Fully shuffled	Pair
0.666667	Fully shuffled	Pair
0.8	Fully shuffled	Pair
0.666667	Fully shuffled	Pair
0.666667	Fully shuffled	Pair
1	Fully shuffled	Pair
1	Fully shuffled	Pair
0.555556	Fully shuffled	Pair
0.666667	Fully shuffled	Pair
0.666667	Fully shuffled	Pair
0.857143	Fully shuffled	Pair
0.6	Fully shuffled	Pair
0.5	Fully shuffled	Pair
0.666667	Fully shuffled	Pair
0.555556	Fully shuffled	Pair
0.666667	Fully shuffled	Pair
0.625	Fully shuffled	Pair
0.666667	Fully shuffled	Pair
0.666667	Fully shuffled	Pair
0.75	Fully shuffled	Pair
1	Fully shuffled	Pair
0.5	Fully shuffled	Pair
0.666667	Fully shuffled	Pair
0.666667	Fully shuffled	Pair
0.666667	Fully shuffled	Pair
0.666667	Fully shuffled	Pair
0.666667	Fully shuffled	Pair
0.8	Fully shuffled	Pair
0.6	Fully shuffled	Pair
0.666667	Fully shuffled	Pair
0.555556	Fully shuffled	Pair
0.666667	Fully shuffled	Pair
0.5	Fully shuffled	Pair
0.666667	Fully shuffled	Pair
0.666667	Fully shuffled	Pair
0.555556	Fully shuffled	Pair
0.625	Fully shuffled	Pair
0.6	Fully shuffled	Pair
0.625	Fully shuffled	Pair
0.888889	Fully shuffled	Pair
0.8	Fully shuffled	Pair
0.666667	Fully shuffled	Pair
0.666667	Fully shuffled	Pair
1	Fully shuffled	Pair
1	Fully shuffled	Pair
0.555556	Fully shuffled	Pair
0.666667	Fully shuffled	Pair
0.555556	Fully shuffled	Pair
0.571429	Fully shuffled	Pair
0.8	Fully shuffled	Pair
0.666667	Fully shuffled	Pair
0.666667	Fully shuffled	Pair
0.555556	Fully shuffled	Pair
0.666667	Fully shuffled	Pair
0.5	Fully shuffled	Pair
0.666667	Fully shuffled	Pair
0.666667	Fully shuffled	Pair
0.5625	Fully shuffled	Pair
0.6	Fully shuffled	Pair
0.625	Fully shuffled	Pair
0.555556	Fully shuffled	Pair
0.666667	Fully shuffled	Pair
0.666667	Fully shuffled	Pair
0.666667	Fully shuffled	Pair
0.666667	Fully shuffled	Pair
0.8	Fully shuffled	Pair
0.6	Fully shuffled	Pair
0.666667	Fully shuffled	Pair
0.666667	Fully shuffled	Pair
0.666667	Fully shuffled	Pair
0.666667	Fully shuffled	Pair
0.666667	Fully shuffled	Pair
0.666667	Fully shuffled	Pair
0.888889	Fully shuffled	Pair
0.5	Fully shuffled	Pair
0.8	Fully shuffled	Pair
0.625	Fully shuffled	Pair
0.555556	Fully shuffled	Pair
0.6	Fully shuffled	Pair
1	Fully shuffled	Pair
0.666667	Fully shuffled	Pair
0.666667	Fully shuffled	Pair
0.666667	Fully shuffled	Pair
0.888889	Fully shuffled	Pair
0.666667	Fully shuffled	Pair
0.555556	Fully shuffled	Pair
0.714286	Fully shuffled	Pair
0.6	Fully shuffled	Pair
0.666667	Fully shuffled	Pair
0.777778	Fully shuffled	Pair
0.5	Fully shuffled	Pair
0.666667	Fully shuffled	Pair
0.5	Fully shuffled	Pair
0.666667	Fully shuffled	Pair
0.666667	Fully shuffled	Pair
0.5625	Fully shuffled	Pair
0.6	Fully shuffled	Pair
0.5	Fully shuffled	Pair
0.555556	Fully shuffled	Pair
0.833333	Fully shuffled	Pair
0.666667	Fully shuffled	Pair
0.666667	Fully shuffled	Pair
0.666667	Fully shuffled	Pair
0.6	Fully shuffled	Pair
0.6	Fully shuffled	Pair
0.666667	Fully shuffled	Pair
0.555556	Fully shuffled	Pair
1	Fully shuffled	Pair
0.666667	Fully shuffled	Pair
0.666667	Fully shuffled	Pair
0.666667	Fully shuffled	Pair
0.555556	Fully shuffled	Pair
0.5	Fully shuffled	Pair
0.6	Fully shuffled	Pair
0.625	Fully shuffled	Pair
0.555556	Fully shuffled	Pair
0.6	Fully shuffled	Pair
0.666667	Fully shuffled	Pair
0.666667	Fully shuffled	Pair
0.666667	Fully shuffled	Pair
1	Fully shuffled	Pair
0.555556	Fully shuffled	Pair
1	Fully shuffled	Pair
0.555556	Fully shuffled	Pair
0.714286	Fully shuffled	Pair
0.6	Fully shuffled	Pair
0.833333	Fully shuffled	Pair
0.777778	Fully shuffled	Pair
0.555556	Fully shuffled	Pair
0.666667	Fully shuffled	Pair
0.625	Fully shuffled	Pair
1	Fully shuffled	Pair
0.666667	Fully shuffled	Pair
0.6875	Fully shuffled	Pair
0.8	Fully shuffled	Pair
0.75	Fully shuffled	Pair
0.666667	Fully shuffled	Pair
0.666667	Fully shuffled	Pair
0.666667	Fully shuffled	Pair
1	Fully shuffled	Pair
1	Fully shuffled	Pair
0.6	Fully shuffled	Pair
0.6	Fully shuffled	Pair
0.666667	Fully shuffled	Pair
0.777778	Fully shuffled	Pair
0.666667	Fully shuffled	Pair
0.666667	Fully shuffled	Pair
0.666667	Fully shuffled	Pair
0.666667	Fully shuffled	Pair
0.555556	Fully shuffled	Pair
0.5	Fully shuffled	Pair
0.6	Fully shuffled	Pair
0.75	Fully shuffled	Pair
0.666667	Fully shuffled	Pair
0.6	Fully shuffled	Pair
0.666667	Fully shuffled	Pair
0.666667	Fully shuffled	Pair
0.666667	Fully shuffled	Pair
1	Fully shuffled	Pair
0.777778	Fully shuffled	Pair
0.666667	Fully shuffled	Pair
0.555556	Fully shuffled	Pair
0.857143	Fully shuffled	Pair
0.6	Fully shuffled	Pair
0.833333	Fully shuffled	Pair
0.666667	Fully shuffled	Pair
0.666667	Fully shuffled	Pair
0.666667	Fully shuffled	Pair
0.625	Fully shuffled	Pair
1	Fully shuffled	Pair
0.666667	Fully shuffled	Pair
0.5625	Fully shuffled	Pair
0.6	Fully shuffled	Pair
0.625	Fully shuffled	Pair
0.555556	Fully shuffled	Pair
0.5	Fully shuffled	Pair
0.666667	Fully shuffled	Pair
1	Fully shuffled	Pair
0.666667	Fully shuffled	Pair
0.8	Fully shuffled	Pair
0.6	Fully shuffled	Pair
0.666667	Fully shuffled	Pair
0.666667	Fully shuffled	Pair
0.666667	Fully shuffled	Pair
0.666667	Fully shuffled	Pair
1	Fully shuffled	Pair
0.666667	Fully shuffled	Pair
0.555556	Fully shuffled	Pair
0.5	Fully shuffled	Pair
0.6	Fully shuffled	Pair
0.875	Fully shuffled	Pair
0.666667	Fully shuffled	Pair
0.8	Fully shuffled	Pair
0.666667	Fully shuffled	Pair
0.666667	Fully shuffled	Pair
0.666667	Fully shuffled	Pair
0.666667	Fully shuffled	Pair
0.777778	Fully shuffled	Pair
0.666667	Fully shuffled	Pair
0.666667	Fully shuffled	Pair
0.571429	Fully shuffled	Pair
0.8	Fully shuffled	Pair
1	Fully shuffled	Pair
0.555556	Fully shuffled	Pair
0.555556	Fully shuffled	Pair
0.666667	Fully shuffled	Pair
0.625	Fully shuffled	Pair
0.666667	Fully shuffled	Pair
1	Fully shuffled	Pair
0.5625	Fully shuffled	Pair
0.6	Fully shuffled	Pair
0.625	Fully shuffled	Pair
0.666667	Fully shuffled	Pair
0.5	Fully shuffled	Pair
0.666667	Fully shuffled	Pair
1	Fully shuffled	Pair
1	Fully shuffled	Pair
0.8	Fully shuffled	Pair
0.6	Fully shuffled	Pair
0.666667	Fully shuffled	Pair
0.555556	Fully shuffled	Pair
0.666667	Fully shuffled	Pair
0.5	Fully shuffled	Pair
1	Fully shuffled	Pair
0.666667	Fully shuffled	Pair
0.777778	Fully shuffled	Pair
0.5	Fully shuffled	Pair
0.8	Fully shuffled	Pair
0.625	Fully shuffled	Pair
0.555556	Fully shuffled	Pair
0.8	Fully shuffled	Pair
0.666667	Fully shuffled	Pair
0.666667	Fully shuffled	Pair
0.666667	Fully shuffled	Pair
0.666667	Fully shuffled	Pair
0.555556	Fully shuffled	Pair
0.666667	Fully shuffled	Pair
0.555556	Fully shuffled	Pair
0.571429	Fully shuffled	Pair
0.6	Fully shuffled	Pair
0.833333	Fully shuffled	Pair
0.555556	Fully shuffled	Pair
0.666667	Fully shuffled	Pair
0.666667	Fully shuffled	Pair
0.75	Fully shuffled	Pair
0.666667	Fully shuffled	Pair
0.666667	Fully shuffled	Pair
0.625	Fully shuffled	Pair
0.6	Fully shuffled	Pair
0.5	Fully shuffled	Pair
0.666667	Fully shuffled	Pair
0.666667	Fully shuffled	Pair
0.666667	Fully shuffled	Pair
1	Fully shuffled	Pair
0.666667	Fully shuffled	Pair
0.6	Fully shuffled	Pair
0.6	Fully shuffled	Pair
0.666667	Fully shuffled	Pair
0.666667	Fully shuffled	Pair
1	Fully shuffled	Pair
0.666667	Fully shuffled	Pair
0.666667	Fully shuffled	Pair
0.666667	Fully shuffled	Pair
0.555556	Fully shuffled	Pair
0.75	Fully shuffled	Pair
0.6	Fully shuffled	Pair
0.625	Fully shuffled	Pair
0.555556	Fully shuffled	Pair
0.8	Fully shuffled	Pair
0.666667	Fully shuffled	Pair
0.666667	Fully shuffled	Pair
0.666667	Fully shuffled	Pair
1	Fully shuffled	Pair
0.888889	Fully shuffled	Pair
1	Fully shuffled	Pair
0.555556	Fully shuffled	Pair
0.571429	Fully shuffled	Pair
0.6	Fully shuffled	Pair
0.833333	Fully shuffled	Pair
0.555556	Fully shuffled	Pair
0.611111	Fully shuffled	Pair
0.666667	Fully shuffled	Pair
0.75	Fully shuffled	Pair
0.666667	Fully shuffled	Pair
0.666667	Fully shuffled	Pair
0.625	Fully shuffled	Pair
0.6	Fully shuffled	Pair
0.5	Fully shuffled	Pair
0.777778	Fully shuffled	Pair
0.833333	Fully shuffled	Pair
1	Fully shuffled	Pair
0.666667	Fully shuffled	Pair
0.666667	Fully shuffled	Pair
0.6	Fully shuffled	Pair
1	Fully shuffled	Pair
0.666667	Fully shuffled	Pair
0.555556	Fully shuffled	Pair
0.666667	Fully shuffled	Pair
0.666667	Fully shuffled	Pair
0.666667	Fully shuffled	Pair
0.666667	Fully shuffled	Pair
0.666667	Fully shuffled	Pair
0.625	Fully shuffled	Pair
0.6	Fully shuffled	Pair
0.5	Fully shuffled	Pair
0.555556	Fully shuffled	Pair
0.8	Fully shuffled	Pair
0.666667	Fully shuffled	Pair
0.666667	Fully shuffled	Pair
1	Fully shuffled	Pair
1	Fully shuffled	Pair
0.666667	Fully shuffled	Pair
0.666667	Fully shuffled	Pair
0.666667	Fully shuffled	Pair
0.714286	Fully shuffled	Pair
0.6	Fully shuffled	Pair
0.666667	Fully shuffled	Pair
0.666667	Fully shuffled	Pair
0.5	Fully shuffled	Pair
0.666667	Fully shuffled	Pair
0.75	Fully shuffled	Pair
0.666667	Fully shuffled	Pair
0.666667	Fully shuffled	Pair
0.5625	Fully shuffled	Pair
0.6	Fully shuffled	Pair
0.625	Fully shuffled	Pair
0.666667	Fully shuffled	Pair
0.5	Fully shuffled	Pair
0.666667	Fully shuffled	Pair
1	Fully shuffled	Pair
0.666667	Fully shuffled	Pair
0.8	Fully shuffled	Pair
0.6	Fully shuffled	Pair
0.666667	Fully shuffled	Pair
0.666667	Fully shuffled	Pair
0.666667	Fully shuffled	Pair
0.833333	Fully shuffled	Pair
0.666667	Fully shuffled	Pair
1	Fully shuffled	Pair
0.555556	Fully shuffled	Pair
1	Fully shuffled	Pair
0.6	Fully shuffled	Pair
0.75	Fully shuffled	Pair
0.666667	Fully shuffled	Pair
0.6	Fully shuffled	Pair
0.666667	Fully shuffled	Pair
0.666667	Fully shuffled	Pair
0.666667	Fully shuffled	Pair
1	Fully shuffled	Pair
0.555556	Fully shuffled	Pair
0.666667	Fully shuffled	Pair
0.666667	Fully shuffled	Pair
1	Fully shuffled	Pair
0.8	Fully shuffled	Pair
0.666667	Fully shuffled	Pair
0.555556	Fully shuffled	Pair
0.555556	Fully shuffled	Pair
0.666667	Fully shuffled	Pair
0.5	Fully shuffled	Pair
0.666667	Fully shuffled	Pair
0.666667	Fully shuffled	Pair
0.6875	Fully shuffled	Pair
0.6	Fully shuffled	Pair
0.75	Fully shuffled	Pair
0.777778	Fully shuffled	Pair
0.5	Fully shuffled	Pair
0.666667	Fully shuffled	Pair
0.666667	Fully shuffled	Pair
1	Fully shuffled	Pair
0.8	Fully shuffled	Pair
0.8	Fully shuffled	Pair
1	Fully shuffled	Pair
0.666667	Fully shuffled	Pair
0.666667	Fully shuffled	Pair
0.5	Fully shuffled	Pair
0.666667	Fully shuffled	Pair
0.666667	Fully shuffled	Pair
0.555556	Fully shuffled	Pair
0.5	Fully shuffled	Pair
1	Fully shuffled	Pair
0.5	Fully shuffled	Pair
0.666667	Fully shuffled	Pair
0.8	Fully shuffled	Pair
0.666667	Fully shuffled	Pair
0.666667	Fully shuffled	Pair
1	Fully shuffled	Pair
0.666667	Fully shuffled	Pair
0.666667	Fully shuffled	Pair
0.666667	Fully shuffled	Pair
0.666667	Fully shuffled	Pair
0.857143	Fully shuffled	Pair
0.8	Fully shuffled	Pair
0.666667	Fully shuffled	Pair
0.555556	Fully shuffled	Pair
0.5	Fully shuffled	Pair
0.666667	Fully shuffled	Pair
0.625	Fully shuffled	Pair
0.666667	Fully shuffled	Pair
0.666667	Fully shuffled	Pair
0.5625	Fully shuffled	Pair
0.6	Fully shuffled	Pair
0.625	Fully shuffled	Pair
0.666667	Fully shuffled	Pair
0.666667	Fully shuffled	Pair
0.666667	Fully shuffled	Pair
0.666667	Fully shuffled	Pair
0.666667	Fully shuffled	Pair
0.6	Fully shuffled	Pair
0.8	Fully shuffled	Pair
0.666667	Fully shuffled	Pair
0.666667	Fully shuffled	Pair
0.666667	Fully shuffled	Pair
0.5	Fully shuffled	Pair
0.666667	Fully shuffled	Pair
0.666667	Fully shuffled	Pair
0.555556	Fully shuffled	Pair
0.5	Fully shuffled	Pair
0.8	Fully shuffled	Pair
0.625	Fully shuffled	Pair
0.555556	Fully shuffled	Pair
0.6	Fully shuffled	Pair
0.666667	Fully shuffled	Pair
1	Fully shuffled	Pair
0.666667	Fully shuffled	Pair
0.666667	Fully shuffled	Pair
0.555556	Fully shuffled	Pair
0.666667	Fully shuffled	Pair
0.555556	Fully shuffled	Pair
0.571429	Fully shuffled	Pair
0.6	Fully shuffled	Pair
0.833333	Fully shuffled	Pair
0.555556	Fully shuffled	Pair
0.555556	Fully shuffled	Pair
0.666667	Fully shuffled	Pair
0.75	Fully shuffled	Pair
0.666667	Fully shuffled	Pair
0.666667	Fully shuffled	Pair
0.8125	Fully shuffled	Pair
1	Fully shuffled	Pair
0.875	Fully shuffled	Pair
0.666667	Fully shuffled	Pair
0.666667	Fully shuffled	Pair
0.666667	Fully shuffled	Pair
1	Fully shuffled	Pair
0.666667	Fully shuffled	Pair
0.6	Fully shuffled	Pair
0.8	Fully shuffled	Pair
0.666667	Fully shuffled	Pair
0.555556	Fully shuffled	Pair
0.666667	Fully shuffled	Pair
0.666667	Fully shuffled	Pair
0.666667	Fully shuffled	Pair
0.666667	Fully shuffled	Pair
0.555556	Fully shuffled	Pair
0.625	Fully shuffled	Pair
0.6	Fully shuffled	Pair
0.75	Fully shuffled	Pair
0.555556	Fully shuffled	Pair
0.6	Fully shuffled	Pair
1	Fully shuffled	Pair
0.666667	Fully shuffled	Pair
0.666667	Fully shuffled	Pair
0.666667	Fully shuffled	Pair
0.555556	Fully shuffled	Pair
1	Fully shuffled	Pair
0.777778	Fully shuffled	Pair
0.571429	Fully shuffled	Pair
0.8	Fully shuffled	Pair
0.5	Fully shuffled	Pair
0.555556	Fully shuffled	Pair
0.555556	Fully shuffled	Pair
0.666667	Fully shuffled	Pair
0.625	Fully shuffled	Pair
0.666667	Fully shuffled	Pair
0.666667	Fully shuffled	Pair
0.5	Fully shuffled	Pair
0.6	Fully shuffled	Pair
0.5	Fully shuffled	Pair
0.666667	Fully shuffled	Pair
0.5	Fully shuffled	Pair
0.666667	Fully shuffled	Pair
1	Fully shuffled	Pair
0.666667	Fully shuffled	Pair
0.8	Fully shuffled	Pair
0.6	Fully shuffled	Pair
0.666667	Fully shuffled	Pair
0.666667	Fully shuffled	Pair
0.666667	Fully shuffled	Pair
0.5	Fully shuffled	Pair
0.666667	Fully shuffled	Pair
0.666667	Fully shuffled	Pair
0.777778	Fully shuffled	Pair
0.625	Fully shuffled	Pair
0.6	Fully shuffled	Pair
0.625	Fully shuffled	Pair
0.666667	Fully shuffled	Pair
0.6	Fully shuffled	Pair
0.666667	Fully shuffled	Pair
1	Fully shuffled	Pair
0.666667	Fully shuffled	Pair
0.666667	Fully shuffled	Pair
0.666667	Fully shuffled	Pair
0.666667	Fully shuffled	Pair
0.777778	Fully shuffled	Pair
0.571429	Fully shuffled	Pair
0.6	Fully shuffled	Pair
0.5	Fully shuffled	Pair
0.555556	Fully shuffled	Pair
0.666667	Fully shuffled	Pair
1	Fully shuffled	Pair
0.625	Fully shuffled	Pair
1	Fully shuffled	Pair
0.666667	Fully shuffled	Pair
0.6875	Fully shuffled	Pair
0.8	Fully shuffled	Pair
0.75	Fully shuffled	Pair
0.555556	Fully shuffled	Pair
0.666667	Fully shuffled	Pair
0.666667	Fully shuffled	Pair
0.666667	Fully shuffled	Pair
0.666667	Fully shuffled	Pair
0.6	Fully shuffled	Pair
0.8	Fully shuffled	Pair
1	Fully shuffled	Pair
0.666667	Fully shuffled	Pair
0.666667	Fully shuffled	Pair
0.666667	Fully shuffled	Pair
1	Fully shuffled	Pair
0.666667	Fully shuffled	Pair
0.555556	Fully shuffled	Pair
0.75	Fully shuffled	Pair
0.6	Fully shuffled	Pair
0.5	Fully shuffled	Pair
0.555556	Fully shuffled	Pair
0.8	Fully shuffled	Pair
0.666667	Fully shuffled	Pair
0.666667	Fully shuffled	Pair
0.666667	Fully shuffled	Pair
1	Fully shuffled	Pair
0.555556	Fully shuffled	Pair
0.666667	Fully shuffled	Pair
0.666667	Fully shuffled	Pair
0.857143	Fully shuffled	Pair
0.6	Fully shuffled	Pair
0.5	Fully shuffled	Pair
0.666667	Fully shuffled	Pair
0.666667	Fully shuffled	Pair
1	Fully shuffled	Pair
0.625	Fully shuffled	Pair
0.666667	Fully shuffled	Pair
0.666667	Fully shuffled	Pair
0.6875	Fully shuffled	Pair
0.6	Fully shuffled	Pair
0.5	Fully shuffled	Pair
0.666667	Fully shuffled	Pair
0.833333	Fully shuffled	Pair
0.666667	Fully shuffled	Pair
0.666667	Fully shuffled	Pair
0.666667	Fully shuffled	Pair
0.6	Fully shuffled	Pair
0.6	Fully shuffled	Pair
0.666667	Fully shuffled	Pair
0.555556	Fully shuffled	Pair
1	Fully shuffled	Pair
0.5	Fully shuffled	Pair
0.666667	Fully shuffled	Pair
0.666667	Fully shuffled	Pair
0.777778	Fully shuffled	Pair
1	Fully shuffled	Pair
0.6	Fully shuffled	Pair
0.625	Fully shuffled	Pair
0.666667	Fully shuffled	Pair
0.6	Fully shuffled	Pair
1	Fully shuffled	Pair
0.666667	Fully shuffled	Pair
1	Fully shuffled	Pair
0.666667	Fully shuffled	Pair
0.555556	Fully shuffled	Pair
0.666667	Fully shuffled	Pair
0.555556	Fully shuffled	Pair
0.571429	Fully shuffled	Pair
0.6	Fully shuffled	Pair
0.5	Fully shuffled	Pair
0.555556	Fully shuffled	Pair
0.555556	Fully shuffled	Pair
0.666667	Fully shuffled	Pair
0.625	Fully shuffled	Pair
0.666667	Fully shuffled	Pair
1	Fully shuffled	Pair
0.5	Fully shuffled	Pair
0.8	Fully shuffled	Pair
0.625	Fully shuffled	Pair
0.777778	Fully shuffled	Pair
0.666667	Fully shuffled	Pair
0.666667	Fully shuffled	Pair
1	Fully shuffled	Pair
0.666667	Fully shuffled	Pair
0.6	Fully shuffled	Pair
1	Fully shuffled	Pair
0.666667	Fully shuffled	Pair
0.666667	Fully shuffled	Pair
0.666667	Fully shuffled	Pair
0.5	Fully shuffled	Pair
0.666667	Fully shuffled	Pair
0.666667	Fully shuffled	Pair
0.666667	Fully shuffled	Pair
0.75	Fully shuffled	Pair
0.6	Fully shuffled	Pair
0.5	Fully shuffled	Pair
0.555556	Fully shuffled	Pair
0.6	Fully shuffled	Pair
1	Fully shuffled	Pair
0.666667	Fully shuffled	Pair
1	Fully shuffled	Pair
0.666667	Fully shuffled	Pair
0.777778	Fully shuffled	Pair
0.666667	Fully shuffled	Pair
0.555556	Fully shuffled	Pair
0.714286	Fully shuffled	Pair
0.6	Fully shuffled	Pair
0.5	Fully shuffled	Pair
0.666667	Fully shuffled	Pair
0.555556	Fully shuffled	Pair
0.666667	Fully shuffled	Pair
0.5	Fully shuffled	Pair
0.666667	Fully shuffled	Pair
1	Fully shuffled	Pair
0.5625	Fully shuffled	Pair
0.8	Fully shuffled	Pair
0.625	Fully shuffled	Pair
0.666667	Fully shuffled	Pair
0.666667	Fully shuffled	Pair
0.666667	Fully shuffled	Pair
0.666667	Fully shuffled	Pair
1	Fully shuffled	Pair
0.6	Fully shuffled	Pair
0.6	Fully shuffled	Pair
0.666667	Fully shuffled	Pair
0.666667	Fully shuffled	Pair
0.666667	Fully shuffled	Pair
0.666667	Fully shuffled	Pair
0.666667	Fully shuffled	Pair
0.666667	Fully shuffled	Pair
0.777778	Fully shuffled	Pair
0.5	Fully shuffled	Pair
0.6	Fully shuffled	Pair
0.625	Fully shuffled	Pair
0.555556	Fully shuffled	Pair
0.6	Fully shuffled	Pair
0.666667	Fully shuffled	Pair
0.666667	Fully shuffled	Pair
0.666667	Fully shuffled	Pair
0.666667	Fully shuffled	Pair
0.666667	Fully shuffled	Pair
0.666667	Fully shuffled	Pair
0.666667	Fully shuffled	Pair
0.571429	Fully shuffled	Pair
0.6	Fully shuffled	Pair
0.666667	Fully shuffled	Pair
0.666667	Fully shuffled	Pair
0.666667	Fully shuffled	Pair
0.666667	Fully shuffled	Pair
0.75	Fully shuffled	Pair
0.666667	Fully shuffled	Pair
0.666667	Fully shuffled	Pair
0.5625	Fully shuffled	Pair
0.6	Fully shuffled	Pair
0.5	Fully shuffled	Pair
0.555556	Fully shuffled	Pair
0.666667	Fully shuffled	Pair
1	Fully shuffled	Pair
1	Fully shuffled	Pair
0.666667	Fully shuffled	Pair
0.8	Fully shuffled	Pair
0.6	Fully shuffled	Pair
0.666667	Fully shuffled	Pair
0.777778	Fully shuffled	Pair
0.666667	Fully shuffled	Pair
0.833333	Fully shuffled	Pair
0.666667	Fully shuffled	Pair
0.666667	Fully shuffled	Pair
0.666667	Fully shuffled	Pair
0.5	Fully shuffled	Pair
0.6	Fully shuffled	Pair
0.5	Fully shuffled	Pair
0.555556	Fully shuffled	Pair
0.8	Fully shuffled	Pair
0.666667	Fully shuffled	Pair
0.666667	Fully shuffled	Pair
0.666667	Fully shuffled	Pair
0.666667	Fully shuffled	Pair
0.666667	Fully shuffled	Pair
0.666667	Fully shuffled	Pair
0.666667	Fully shuffled	Pair
0.571429	Fully shuffled	Pair
0.8	Fully shuffled	Pair
0.5	Fully shuffled	Pair
0.555556	Fully shuffled	Pair
0.5	Fully shuffled	Pair
0.666667	Fully shuffled	Pair
0.625	Fully shuffled	Pair
1	Fully shuffled	Pair
0.666667	Fully shuffled	Pair
0.5625	Fully shuffled	Pair
0.6	Fully shuffled	Pair
0.625	Fully shuffled	Pair
0.666667	Fully shuffled	Pair
0.5	Fully shuffled	Pair
1	Fully shuffled	Pair
1	Fully shuffled	Pair
0.666667	Fully shuffled	Pair
0.6	Fully shuffled	Pair
0.8	Fully shuffled	Pair
0.666667	Fully shuffled	Pair
0.555556	Fully shuffled	Pair
0.666667	Fully shuffled	Pair
0.666667	Fully shuffled	Pair
1	Fully shuffled	Pair
0.666667	Fully shuffled	Pair
0.555556	Fully shuffled	Pair
0.75	Fully shuffled	Pair
0.6	Fully shuffled	Pair
0.5	Fully shuffled	Pair
0.555556	Fully shuffled	Pair
0.8	Fully shuffled	Pair
0.666667	Fully shuffled	Pair
0.666667	Fully shuffled	Pair
0.666667	Fully shuffled	Pair
0.666667	Fully shuffled	Pair
0.666667	Fully shuffled	Pair
0.666667	Fully shuffled	Pair
0.555556	Fully shuffled	Pair
0.571429	Fully shuffled	Pair
0.6	Fully shuffled	Pair
0.666667	Fully shuffled	Pair
0.888889	Fully shuffled	Pair
0.666667	Fully shuffled	Pair
0.666667	Fully shuffled	Pair
0.625	Fully shuffled	Pair
0.666667	Fully shuffled	Pair
0.666667	Fully shuffled	Pair
0.5625	Fully shuffled	Pair
0.6	Fully shuffled	Pair
0.75	Fully shuffled	Pair
0.555556	Fully shuffled	Pair
0.666667	Fully shuffled	Pair
0.666667	Fully shuffled	Pair
0.666667	Fully shuffled	Pair
0.666667	Fully shuffled	Pair
0.8	Fully shuffled	Pair
0.6	Fully shuffled	Pair
0.666667	Fully shuffled	Pair
0.555556	Fully shuffled	Pair
0.666667	Fully shuffled	Pair
0.666667	Fully shuffled	Pair
0.666667	Fully shuffled	Pair
0.666667	Fully shuffled	Pair
0.777778	Fully shuffled	Pair
0.625	Fully shuffled	Pair
0.6	Fully shuffled	Pair
0.625	Fully shuffled	Pair
0.666667	Fully shuffled	Pair
0.6	Fully shuffled	Pair
1	Fully shuffled	Pair
1	Fully shuffled	Pair
0.666667	Fully shuffled	Pair
0.666667	Fully shuffled	Pair
1	Fully shuffled	Pair
1	Fully shuffled	Pair
0.777778	Fully shuffled	Pair
0.571429	Fully shuffled	Pair
0.6	Fully shuffled	Pair
0.666667	Fully shuffled	Pair
0.888889	Fully shuffled	Pair
0.666667	Fully shuffled	Pair
0.666667	Fully shuffled	Pair
0.625	Fully shuffled	Pair
1	Fully shuffled	Pair
0.666667	Fully shuffled	Pair
0.5625	Fully shuffled	Pair
0.6	Fully shuffled	Pair
0.5	Fully shuffled	Pair
0.777778	Fully shuffled	Pair
0.666667	Fully shuffled	Pair
0.666667	Fully shuffled	Pair
0.666667	Fully shuffled	Pair
0.666667	Fully shuffled	Pair
0.8	Fully shuffled	Pair
0.6	Fully shuffled	Pair
1	Fully shuffled	Pair
0.555556	Fully shuffled	Pair
0.666667	Fully shuffled	Pair
0.666667	Fully shuffled	Pair
0.666667	Fully shuffled	Pair
0.666667	Fully shuffled	Pair
0.666667	Fully shuffled	Pair
0.875	Fully shuffled	Pair
0.6	Fully shuffled	Pair
0.75	Fully shuffled	Pair
0.555556	Fully shuffled	Pair
0.6	Fully shuffled	Pair
0.666667	Fully shuffled	Pair
0.666667	Fully shuffled	Pair
0.666667	Fully shuffled	Pair
0.666667	Fully shuffled	Pair
0.666667	Fully shuffled	Pair
0.666667	Fully shuffled	Pair
0.777778	Fully shuffled	Pair
0.714286	Fully shuffled	Pair
0.8	Fully shuffled	Pair
0.666667	Fully shuffled	Pair
0.777778	Fully shuffled	Pair
0.611111	Fully shuffled	Pair
0.666667	Fully shuffled	Pair
0.625	Fully shuffled	Pair
0.666667	Fully shuffled	Pair
0.666667	Fully shuffled	Pair
0.5625	Fully shuffled	Pair
0.6	Fully shuffled	Pair
0.625	Fully shuffled	Pair
0.555556	Fully shuffled	Pair
0.666667	Fully shuffled	Pair
0.666667	Fully shuffled	Pair
0.666667	Fully shuffled	Pair
0.666667	Fully shuffled	Pair
0.6	Fully shuffled	Pair
0.6	Fully shuffled	Pair
1	Fully shuffled	Pair
0.777778	Fully shuffled	Pair
1	Fully shuffled	Pair
0.666667	Fully shuffled	Pair
0.666667	Fully shuffled	Pair
1	Fully shuffled	Pair
0.666667	Fully shuffled	Pair
1	Fully shuffled	Pair
0.6	Fully shuffled	Pair
0.875	Fully shuffled	Pair
0.555556	Fully shuffled	Pair
0.6	Fully shuffled	Pair
0.666667	Fully shuffled	Pair
0.666667	Fully shuffled	Pair
0.666667	Fully shuffled	Pair
0.666667	Fully shuffled	Pair
0.777778	Fully shuffled	Pair
0.666667	Fully shuffled	Pair
0.555556	Fully shuffled	Pair
0.571429	Fully shuffled	Pair
0.6	Fully shuffled	Pair
0.5	Fully shuffled	Pair
0.555556	Fully shuffled	Pair
0.666667	Fully shuffled	Pair
0.666667	Fully shuffled	Pair
0.75	Fully shuffled	Pair
0.666667	Fully shuffled	Pair
0.666667	Fully shuffled	Pair
0.5	Fully shuffled	Pair
0.6	Fully shuffled	Pair
0.625	Fully shuffled	Pair
0.666667	Fully shuffled	Pair
0.666667	Fully shuffled	Pair
0.666667	Fully shuffled	Pair
0.666667	Fully shuffled	Pair
0.666667	Fully shuffled	Pair
0.6	Fully shuffled	Pair
0.6	Fully shuffled	Pair
0.666667	Fully shuffled	Pair
0.777778	Fully shuffled	Pair
0.666667	Fully shuffled	Pair
0.666667	Fully shuffled	Pair
0.666667	Fully shuffled	Pair
0.666667	Fully shuffled	Pair
0.666667	Fully shuffled	Pair
0.625	Fully shuffled	Pair
0.6	Fully shuffled	Pair
0.625	Fully shuffled	Pair
0.555556	Fully shuffled	Pair
1	Fully shuffled	Pair
0.666667	Fully shuffled	Pair
0.666667	Fully shuffled	Pair
0.666667	Fully shuffled	Pair
1	Fully shuffled	Pair
0.555556	Fully shuffled	Pair
0.666667	Fully shuffled	Pair
0.555556	Fully shuffled	Pair
0.714286	Fully shuffled	Pair
0.6	Fully shuffled	Pair
0.833333	Fully shuffled	Pair
0.555556	Fully shuffled	Pair
0.5	Fully shuffled	Pair
0.666667	Fully shuffled	Pair
0.75	Fully shuffled	Pair
0.666667	Fully shuffled	Pair
0.666667	Fully shuffled	Pair
0.625	Fully shuffled	Pair
0.6	Fully shuffled	Pair
0.875	Fully shuffled	Pair
0.666667	Fully shuffled	Pair
0.666667	Fully shuffled	Pair
1	Fully shuffled	Pair
0.666667	Fully shuffled	Pair
0.666667	Fully shuffled	Pair
0.6	Fully shuffled	Pair
0.8	Fully shuffled	Pair
1	Fully shuffled	Pair
0.777778	Fully shuffled	Pair
0.666667	Fully shuffled	Pair
0.5	Fully shuffled	Pair
1	Fully shuffled	Pair
0.666667	Fully shuffled	Pair
0.555556	Fully shuffled	Pair
0.5	Fully shuffled	Pair
0.6	Fully shuffled	Pair
0.875	Fully shuffled	Pair
0.555556	Fully shuffled	Pair
0.6	Fully shuffled	Pair
0.666667	Fully shuffled	Pair
0.666667	Fully shuffled	Pair
0.666667	Fully shuffled	Pair
0.666667	Fully shuffled	Pair
0.555556	Fully shuffled	Pair
0.666667	Fully shuffled	Pair
0.555556	Fully shuffled	Pair
0.571429	Fully shuffled	Pair
0.6	Fully shuffled	Pair
0.666667	Fully shuffled	Pair
0.888889	Fully shuffled	Pair
0.611111	Fully shuffled	Pair
0.666667	Fully shuffled	Pair
0.5	Fully shuffled	Pair
0.666667	Fully shuffled	Pair
0.666667	Fully shuffled	Pair
0.625	Fully shuffled	Pair
0.6	Fully shuffled	Pair
0.625	Fully shuffled	Pair
0.555556	Fully shuffled	Pair
0.833333	Fully shuffled	Pair
0.666667	Fully shuffled	Pair
0.666667	Fully shuffled	Pair
0.666667	Fully shuffled	Pair
0.6	Fully shuffled	Pair
0.6	Fully shuffled	Pair
0.666667	Fully shuffled	Pair
0.888889	Fully shuffled	Pair
0.666667	Fully shuffled	Pair
0.5	Fully shuffled	Pair
1	Fully shuffled	Pair
0.666667	Fully shuffled	Pair
0.777778	Fully shuffled	Pair
0.75	Fully shuffled	Pair
0.6	Fully shuffled	Pair
0.625	Fully shuffled	Pair
0.666667	Fully shuffled	Pair
0.6	Fully shuffled	Pair
0.666667	Fully shuffled	Pair
0.666667	Fully shuffled	Pair
0.666667	Fully shuffled	Pair
0.666667	Fully shuffled	Pair
0.555556	Fully shuffled	Pair
0.666667	Fully shuffled	Pair
0.555556	Fully shuffled	Pair
0.571429	Fully shuffled	Pair
0.6	Fully shuffled	Pair
1	Fully shuffled	Pair
0.555556	Fully shuffled	Pair
0.555556	Fully shuffled	Pair
0.666667	Fully shuffled	Pair
0.75	Fully shuffled	Pair
0.666667	Fully shuffled	Pair
0.666667	Fully shuffled	Pair
0.5625	Fully shuffled	Pair
[truncated: 134,070 more rows]

## Sheet: 4A
		Ea	Pa	Pv
Generation ~70	Predicted by pairs at g~70	0.674157	0.280463	0.0453798
	Predicted by pairs	0.674157	0.280463	0.0453798
	Predicted by mono	0.414995	0.241419	0.343586
	Uninformed	0.333333	0.333333	0.333333
Generation ~400	Predicted by pairs at g~70	0.674157	0.280463	0.0453798
	Predicted by pairs	0.209293	0.73261	0.0580973
	Predicted by mono	0.45577	0.222625	0.321606
	Uninformed	0.333333	0.333333	0.333333

## Sheet: 4B, S9
By_pairs	By_pairs70	By_mono	Uninformed
0.161972	0.213625	0.253496	0.352972
0.160222	0.191455	0.264864	0.258463
0.123079	0.0858278	0.293468	0.198494
0.10219	0.0496418	0.131956	0.0609161
0.0348153	0.0438086	0.141774	0.158082
0.225055	0.0974292	0.195276	0.344257
0.199001	0.164892	0.220248	0.292558
0.10007	0.192389	0.284098	0.335819
0.226301	0.101041	0.382331	0.263873
0.24979	0.244026	0.131356	0.163009
0.385493	0.153051	0.217337	0.261047
0.0255906	0.00604629	0.329696	0.386943
0.0433415	0.032232	0.0158905	0.152358
0.11085	0.0577115	0.126247	0.326149			Mean				Sem
0.135923	0.1589	0.238171	0.0724105		Generation	By_pairs	By_mono	Uninformed	By_pairs70	By_pairs	By_mono	Uninformed	By_pairs70
0.0812551	0.076001	0.205725	0.326946		21	0.153972	0.22611	0.248849	0.121089	0.0203635	0.0173946	0.0190992	0.0151782
0.130649	0.114875	0.271141	0.268455		52.5	0.137528	0.261498	0.262474	0.141442	0.0244544	0.0208538	0.0172041	0.0180164
0.0984474	0.134109	0.237023	0.211299		73.5	0.169876	0.22527	0.274209	0.169876	0.0149419	0.0163162	0.0153109	0.0149419
0.143777	0.121825	0.25113	0.297845		105	0.175672	0.30015	0.277619	0.176068	0.0218374	0.0238497	0.0171529	0.0218107
0.404461	0.235386	0.361556	0.370648		147	0.192025	0.308308	0.292925	0.186722	0.0202117	0.0224627	0.0186582	0.0200058
0.0669044	0.0170061	0.221123	0.225819		199.5	0.210906	0.306559	0.295449	0.232256	0.0254713	0.0238345	0.0186435	0.0307412
0.125198	0.0675457	0.160396	0.148445		315	0.200113	0.313041	0.293158	0.230303	0.0240085	0.0272723	0.0228906	0.0283298
0.206962	0.226233	0.266228	0.246718		399	0.172864	0.295868	0.272707	0.237817	0.0269655	0.0306027	0.0283387	0.0336471
0.110553	0.230641	0.25654	0.370042
0.100524	0.198117	0.158704	0.239405
0.128489	0.10912	0.403693	0.236406
0.16465	0.164243	0.254119	0.151603
0.156459	0.175333	0.169807	0.206947
0.172914	0.181796	0.275145	0.409538
0.137138	0.179794	0.220126	0.306143
0.0750155	0.14102	0.27119	0.287997
0.223539	0.154103	0.527294	0.315317
0.095379	0.101303	0.165975	0.235082
0.455778	0.206739	0.267266	0.300205
0.0242855	0.0296771	0.355936	0.413233
0.0581182	0.0880023	0.0413222	0.22905
0.482769	0.41663	0.405814	0.187704
0.0901729	0.0317932	0.238475	0.0726487
0.104665	0.137503	0.264246	0.39492
0.0721613	0.100272	0.205002	0.241204
0.113304	0.123002	0.355239	0.218789
0.0558345	0.0718967	0.253246	0.300234
0.0260221	0.0302554	0.208575	0.242572
0.0221071	0.0345965	0.269935	0.235396
0.098627	0.121763	0.18877	0.19749
0.194638	0.225556	0.258042	0.244986
0.230013	0.230013	0.236555	0.369429
0.197851	0.197851	0.107759	0.21389
0.153353	0.153353	0.31203	0.244058
0.258891	0.258891	0.314193	0.264046
0.128139	0.128139	0.220063	0.237286
0.198439	0.198439	0.288365	0.413175
0.203128	0.203128	0.230025	0.340613
0.129475	0.129475	0.274891	0.276108
0.260152	0.260152	0.226772	0.23959
0.150219	0.150219	0.258464	0.328231
0.169561	0.169561	0.197051	0.231493
0.0504127	0.0504127	0.414005	0.439138
0.0710245	0.0710245	0.0263437	0.209375
0.284857	0.284857	0.278072	0.165957
0.214222	0.214222	0.159193	0.127192
0.0598941	0.0598941	0.179396	0.323083
0.162909	0.162909	0.167859	0.240426
0.21624	0.21624	0.245614	0.276517
0.0674711	0.0674711	0.267182	0.30208
0.0634956	0.0634956	0.194627	0.224443
0.150935	0.150935	0.176923	0.277745
0.250008	0.250008	0.165842	0.314832
0.236467	0.236467	0.23999	0.248094
0.326257	0.199011	0.19257	0.33843
0.203476	0.20775	0.15983	0.237919
0.136218	0.109839	0.338754	0.225708
0.29116	0.266012	0.342572	0.240871
0.136975	0.115073	0.216417	0.245198
0.22249	0.199244	0.311723	0.417145
0.232836	0.217352	0.256083	0.35926
0.110853	0.0882008	0.290491	0.234734
0.244545	0.222762	0.610239	0.381075
0.173945	0.139958	0.250466	0.317633
0.072732	0.118926	0.172769	0.160408
0.0060315	0.0457462	0.40845	0.437183
0.273078	0.273386	0.299708	0.251378
0.458525	0.555356	0.553868	0.324555
0.166447	0.213296	0.430217	0.198416
0.165831	0.175024	0.340392	0.437667
0.112642	0.101636	0.208972	0.240093
0.150503	0.141716	0.343816	0.23441
0.0507534	0.150394	0.228924	0.222399
0.0237761	0.158497	0.203944	0.250665
0.109204	0.0509107	0.276698	0.230103
0.115093	0.0796316	0.21665	0.161972
0.257081	0.219837	0.249898	0.238015
0.328453	0.151485	0.172251	0.274617
0.229203	0.241701	0.361845	0.312657
0.18977	0.136019	0.391695	0.253322
0.29707	0.331959	0.394449	0.250239
0.25033	0.19381	0.369946	0.369765
0.201179	0.138491	0.274645	0.361207
0.234257	0.186041	0.231171	0.305613
0.109205	0.0702975	0.228754	0.218051
0.211044	0.222946	0.492846	0.365308
0.209993	0.154731	0.284781	0.334435
0.138237	0.156477	0.0431836	0.0713911
0.0118429	0.0339077	0.395116	0.424068
0.22029	0.275781	0.377166	0.219375
0.218866	0.153069	0.348255	0.4183
0.188189	0.168762	0.347952	0.310694
0.212774	0.145488	0.329822	0.241558
0.0881925	0.306631	0.315223	0.277788
0.030485	0.358589	0.323253	0.375506
0.138005	0.0839146	0.219911	0.251213
0.119987	0.0803281	0.165518	0.165321
0.405151	0.330741	0.406683	0.351
0.306057	0.106901	0.128298	0.228908
0.222423	0.179259	0.262039	0.235101
0.200021	0.289244	0.453195	0.36153
0.503172	0.461553	0.451987	0.367819
0.073398	0.0557813	0.251413	0.229678
0.161709	0.128901	0.156414	0.239643
0.230865	0.166462	0.207287	0.304032
0.113602	0.0946003	0.237363	0.239752
0.241456	0.168675	0.360238	0.315817
0.185081	0.0786941	0.205444	0.257689
0.254636	0.274508	0.0901185	0.118697
0.0546456	0.0621004	0.413868	0.454279
0.236132	0.250718	0.257577	0.225158
0.418112	0.57832	0.349065	0.287291
0.234501	0.328404	0.360086	0.26873
0.202306	0.111388	0.301141	0.367819
0.144545	0.213177	0.406404	0.352637
0.259054	0.179241	0.310188	0.262204
0.1317	0.393896	0.410832	0.338028
0.0163525	0.452798	0.37245	0.453374
0.0790818	0.185039	0.310316	0.249687
0.134182	0.134083	0.208827	0.17039
0.44781	0.448138	0.546315	0.467073
0.283349	0.0941521	0.0897126	0.0472541
0.154135	0.106213	0.229616	0.166367
0.19971	0.321978	0.481402	0.390209
0.364338	0.39522	0.389957	0.30243
0.125439	0.103528	0.291554	0.277723
0.215805	0.105335	0.224046	0.284097
0.201922	0.130969	0.199813	0.280686
0.142128	0.108789	0.234199	0.244292
0.25018	0.21949	0.394622	0.358411
0.234802	0.127129	0.256464	0.307075
0.398754	0.253548	0.0336723	0.0882023
0.00912356	0.0613158	0.442163	0.453482
0.145578	0.100653	0.153387	0.158335
0.167024	0.398893	0.265082	0.21613
0.208078	0.337371	0.360172	0.283613
0.150766	0.0924531	0.282586	0.331842
0.188741	0.222231	0.423197	0.360681
0.255841	0.258607	0.396291	0.331182
0.0699617	0.47285	0.480654	0.395808
0.00469675	0.456049	0.39275	0.456236
0.137365	0.286315	0.36994	0.302085
0.182285	0.191376	0.247966	0.235096
0.512575	0.452516	0.560706	0.471405
0.200283	0.134248	0.111001	0.0425501
0.124559	0.0929589	0.256691	0.165367
0.187535	0.359453	0.480056	0.423212
0.54502	0.543992	0.501062	0.445985
0.0913039	0.0953013	0.19794	0.176828
0.151902	0.189741	0.104915	0.152519
0.152207	0.130466	0.205384	0.259074
0.121969	0.110163	0.282286	0.259375
0.161711	0.138056	0.256092	0.247636
0.169739	0.0906888	0.242382	0.264921
0.163884	0.155917	0.0523975	0.0297669
0.016883	0.0542711	0.428106	0.446064
0.0845703	0.0701835	0.136754	0.114245
0.286099	0.508372	0.175151	0.158811
0.214234	0.33147	0.3127	0.275747
0.137694	0.0662644	0.261556	0.297524
0.132089	0.268919	0.474144	0.400632
0.291518	0.329953	0.433741	0.393424
0.0503534	0.501306	0.501492	0.422045
0.00702104	0.444739	0.400943	0.446422
0.099282	0.233389	0.254028	0.222748
0.0988661	0.171167	0.182506	0.159656
0.487139	0.448779	0.553633	0.467707

## Sheet: 5A
sample	Ancestral r	Ancestral K
Ab_Fj	TRUE	TRUE
Ab_H79	TRUE	TRUE
Ab_IN72	TRUE	TRUE
Ea_H79	TRUE	TRUE
Ea_H82	TRUE	TRUE
Ea_H97	TRUE	FALSE
Ea_IN72	TRUE	TRUE
Ea_Pa	TRUE	TRUE
Ea_Pch	TRUE	TRUE
Ea_Pci	TRUE	FALSE
Ea_Pf	FALSE	FALSE
Ea_Pv	TRUE	TRUE
H79_Fj	TRUE	TRUE
H79_IN65	FALSE	TRUE
H79_IN72	TRUE	TRUE
H82_H97	TRUE	TRUE
IN65_IN72	TRUE	TRUE
Pa_IN63	TRUE	TRUE
Pa_Pci	TRUE	FALSE
Pa_Pv	TRUE	FALSE
Pch_Ab	TRUE	TRUE
Pch_H79	FALSE	TRUE
Pch_IN63	TRUE	TRUE
Pch_IN65	FALSE	FALSE
Pch_Pci	TRUE	TRUE
Pch_Pf	FALSE	FALSE
Pch_Sm	FALSE	TRUE
Pci_Fj	TRUE	TRUE
Pci_IN63	FALSE	FALSE
Pci_IN65	TRUE	FALSE
Pci_IN72	FALSE	TRUE
Pci_Pf	TRUE	TRUE
Pf_Ab	FALSE	FALSE
Pf_Fj	TRUE	TRUE
Pf_IN72	TRUE	TRUE
Pf_Sm	TRUE	TRUE
Pv_Pf	FALSE	FALSE
Pv_Sm	TRUE	TRUE
Sm_Ab	TRUE	TRUE
Sm_H79	FALSE	TRUE
Sm_H82	TRUE	TRUE
Sm_IN65	FALSE	TRUE

## Sheet: 5B
sample	Acestral r	Ancestal k	Evolved r	Evolved k
Ab_Fj	FALSE	FALSE	FALSE	FALSE
Ab_H79	TRUE	TRUE	FALSE	FALSE
Ab_IN72	TRUE	TRUE	FALSE	FALSE
Ea_H79	FALSE	FALSE	FALSE	FALSE
Ea_H82	TRUE	TRUE	TRUE	FALSE
Ea_H97	TRUE	FALSE	TRUE	FALSE
Ea_IN72	FALSE	FALSE	FALSE	FALSE
Ea_Pa	FALSE	FALSE	FALSE	FALSE
Ea_Pch	FALSE	FALSE	FALSE	FALSE
Ea_Pci	TRUE	FALSE	FALSE	FALSE
Ea_Pf	FALSE	FALSE	FALSE	FALSE
Ea_Pv	FALSE	FALSE	FALSE	FALSE
H79_Fj	TRUE	TRUE	TRUE	TRUE
H79_IN65	FALSE	TRUE	TRUE	TRUE
H79_IN72	TRUE	TRUE	TRUE	TRUE
H82_H97	TRUE	TRUE	TRUE	TRUE
IN65_IN72	TRUE	TRUE	TRUE	FALSE
Pa_IN63	TRUE	TRUE	TRUE	TRUE
Pa_Pci	FALSE	TRUE	FALSE	TRUE
Pa_Pv	TRUE	FALSE	TRUE	FALSE
Pch_Ab	TRUE	TRUE	FALSE	FALSE
Pch_H79	FALSE	TRUE	TRUE	TRUE
Pch_IN63	TRUE	TRUE	TRUE	TRUE
Pch_IN65	FALSE	FALSE	TRUE	FALSE
Pch_Pci	TRUE	TRUE	TRUE	FALSE
Pch_Pf	FALSE	FALSE	FALSE	TRUE
Pch_Sm	FALSE	TRUE	FALSE	TRUE
Pci_Fj	TRUE	TRUE	TRUE	TRUE
Pci_IN63	TRUE	TRUE	TRUE	TRUE
Pci_IN65	TRUE	FALSE	TRUE	FALSE
Pci_IN72	FALSE	TRUE	FALSE	TRUE
Pci_Pf	TRUE	TRUE	TRUE	FALSE
Pf_Ab	FALSE	FALSE	FALSE	FALSE
Pf_Fj	TRUE	TRUE	TRUE	TRUE
Pf_IN72	TRUE	TRUE	TRUE	TRUE
Pf_Sm	FALSE	FALSE	FALSE	FALSE
Pv_Pf	FALSE	FALSE	FALSE	FALSE
Pv_Sm	TRUE	TRUE	TRUE	TRUE
Sm_Ab	TRUE	TRUE	FALSE	TRUE
Sm_H79	FALSE	TRUE	TRUE	TRUE
Sm_H82	TRUE	TRUE	TRUE	TRUE
Sm_IN65	FALSE	TRUE	TRUE	TRUE

[truncated: 11 more sheets: S1, S2, S3, S6, S7, S10, S11, S12, S13, S14, S15]
